# Supplementary material for: Disrupting pegRNA intramolecular complementarity via PBS and spacer sequence alterations can enhance prime editing efficiency
Source: Nucleic Acids Res. 2026 Apr 21;54(7):gkag292. doi: 10.1093/nar/gkag292 (PMC13096808; doi:10.1093/nar/gkag292)
Supplement: gkag292_Supplemental_Files [file gkag292_supplemental_files.zip]

Archive with 4 entries (4 files):
- Sample indexing for NGS data.xlsx
- Supplementary data and statistics.xlsx
- Supplementary Figures .pdf
- Supplementary table - Spacer, PBS and primer sequences.xlsx
