# Supplementary material for: Disrupting pegRNA intramolecular complementarity via PBS and spacer sequence alterations can enhance prime editing efficiency
Source: Nucleic Acids Res. 2026 Apr 21;54(7):gkag292. doi: 10.1093/nar/gkag292 (PMC13096808; doi:10.1093/nar/gkag292)
Supplement: gkag292_Supplemental_Files [file gkag292_supplemental_files.zip › Sample indexing for NGS data.xlsx]

## Sheet: Munka1
Amplicon	Cell line	Sample	Paralell experiment	i5 index	i7 index	NGS date
mScarlet	HEK293T (PEAR-mScarlet integrated)	untransfected	1	S513	N701	2024.07.12
mScarlet	HEK293T (PEAR-mScarlet integrated)	untransfected	2	S513	N702	2024.07.12
mScarlet	HEK293T (PEAR-mScarlet integrated)	untransfected	3	S513	N703	2024.07.12
mScarlet target 1	HEK293T (PEAR-mScarlet integrated)	dCas9 control	1	S513	N704	2024.07.12
mScarlet target 1	HEK293T (PEAR-mScarlet integrated)	dCas9 control	2	S513	N705	2024.07.12
mScarlet target 1	HEK293T (PEAR-mScarlet integrated)	dCas9 control	3	S513	N706	2024.07.12
mScarlet target 1	HEK293T (PEAR-mScarlet integrated)	NO-MM	1	S513	N707	2024.07.12
mScarlet target 1	HEK293T (PEAR-mScarlet integrated)	NO-MM	2	S513	N710	2024.07.12
mScarlet target 1	HEK293T (PEAR-mScarlet integrated)	NO-MM	3	S513	N711	2024.07.12
mScarlet target 1	HEK293T (PEAR-mScarlet integrated)	MM10C	1	S513	N712	2024.07.12
mScarlet target 1	HEK293T (PEAR-mScarlet integrated)	MM10C	2	S513	N714	2024.07.12
mScarlet target 1	HEK293T (PEAR-mScarlet integrated)	MM10C	3	S513	N715	2024.07.12
mScarlet target 1	HEK293T (PEAR-mScarlet integrated)	MM12T	1	S515	N701	2024.07.12
mScarlet target 1	HEK293T (PEAR-mScarlet integrated)	MM12T	2	S515	N702	2024.07.12
mScarlet target 1	HEK293T (PEAR-mScarlet integrated)	MM12T	3	S515	N703	2024.07.12
mScarlet target 1	HEK293T (PEAR-mScarlet integrated)	MM13G	1	S515	N704	2024.07.12
mScarlet target 1	HEK293T (PEAR-mScarlet integrated)	MM13G	2	S515	N705	2024.07.12
mScarlet target 1	HEK293T (PEAR-mScarlet integrated)	MM13G	3	S515	N706	2024.07.12
mScarlet target 1	HEK293T (PEAR-mScarlet integrated)	MM14G	1	S515	N707	2024.07.12
mScarlet target 1	HEK293T (PEAR-mScarlet integrated)	MM14G	2	S515	N710	2024.07.12
mScarlet target 1	HEK293T (PEAR-mScarlet integrated)	MM14G	3	S515	N711	2024.07.12
mScarlet target 1	HEK293T (PEAR-mScarlet integrated)	MM15A	1	S515	N712	2024.07.12
mScarlet target 1	HEK293T (PEAR-mScarlet integrated)	MM15A	2	S515	N714	2024.07.12
mScarlet target 1	HEK293T (PEAR-mScarlet integrated)	MM15A	3	S515	N715	2024.07.12
mScarlet target 1	HEK293T (PEAR-mScarlet integrated)	MM16C	1	S516	N701	2024.07.12
mScarlet target 1	HEK293T (PEAR-mScarlet integrated)	MM16C	2	S516	N702	2024.07.12
mScarlet target 1	HEK293T (PEAR-mScarlet integrated)	MM16C	3	S516	N703	2024.07.12
mScarlet target 1	HEK293T (PEAR-mScarlet integrated)	MM18A	1	S516	N704	2024.07.12
mScarlet target 1	HEK293T (PEAR-mScarlet integrated)	MM18A	2	S516	N705	2024.07.12
mScarlet target 1	HEK293T (PEAR-mScarlet integrated)	MM18A	3	S516	N706	2024.07.12
mScarlet target 1	HEK293T (PEAR-mScarlet integrated)	MM20A	1	S516	N707	2024.07.12
mScarlet target 1	HEK293T (PEAR-mScarlet integrated)	MM20A	2	S516	N710	2024.07.12
mScarlet target 1	HEK293T (PEAR-mScarlet integrated)	MM20A	3	S516	N711	2024.07.12
mScarlet target 2	HEK293T (PEAR-mScarlet integrated)	NO-MM	1	S516	N712	2024.07.12
mScarlet target 2	HEK293T (PEAR-mScarlet integrated)	NO-MM	2	S516	N714	2024.07.12
mScarlet target 2	HEK293T (PEAR-mScarlet integrated)	NO-MM	3	S516	N715	2024.07.12
mScarlet target 2	HEK293T (PEAR-mScarlet integrated)	MM10G	1	S518	N701	2024.07.12
mScarlet target 2	HEK293T (PEAR-mScarlet integrated)	MM10G	2	S518	N702	2024.07.12
mScarlet target 2	HEK293T (PEAR-mScarlet integrated)	MM10G	3	S518	N703	2024.07.12
mScarlet target 2	HEK293T (PEAR-mScarlet integrated)	MM12C	1	S518	N704	2024.07.12
mScarlet target 2	HEK293T (PEAR-mScarlet integrated)	MM12C	2	S518	N705	2024.07.12
mScarlet target 2	HEK293T (PEAR-mScarlet integrated)	MM12C	3	S518	N706	2024.07.12
mScarlet target 2	HEK293T (PEAR-mScarlet integrated)	MM13A	1	S518	N707	2024.07.12
mScarlet target 2	HEK293T (PEAR-mScarlet integrated)	MM13A	2	S518	N710	2024.07.12
mScarlet target 2	HEK293T (PEAR-mScarlet integrated)	MM13A	3	S518	N711	2024.07.12
mScarlet target 2	HEK293T (PEAR-mScarlet integrated)	MM14T	1	S518	N712	2024.07.12
mScarlet target 2	HEK293T (PEAR-mScarlet integrated)	MM14T	2	S518	N714	2024.07.12
mScarlet target 2	HEK293T (PEAR-mScarlet integrated)	MM14T	3	S518	N715	2024.07.12
mScarlet target 2	HEK293T (PEAR-mScarlet integrated)	MM15A	1	S520	N701	2024.07.12
mScarlet target 2	HEK293T (PEAR-mScarlet integrated)	MM15A	2	S520	N702	2024.07.12
mScarlet target 2	HEK293T (PEAR-mScarlet integrated)	MM15A	3	S520	N703	2024.07.12
mScarlet target 2	HEK293T (PEAR-mScarlet integrated)	MM16T	1	S520	N704	2024.07.12
mScarlet target 2	HEK293T (PEAR-mScarlet integrated)	MM16T	2	S520	N705	2024.07.12
mScarlet target 2	HEK293T (PEAR-mScarlet integrated)	MM16T	3	S520	N706	2024.07.12
mScarlet target 2	HEK293T (PEAR-mScarlet integrated)	MM18G	1	S520	N707	2024.07.12
mScarlet target 2	HEK293T (PEAR-mScarlet integrated)	MM18G	2	S520	N710	2024.07.12
mScarlet target 2	HEK293T (PEAR-mScarlet integrated)	MM18G	3	S520	N711	2024.07.12
mScarlet target 2	HEK293T (PEAR-mScarlet integrated)	MM20A	1	S520	N712	2024.07.12
mScarlet target 2	HEK293T (PEAR-mScarlet integrated)	MM20A	2	S520	N714	2024.07.12
mScarlet target 2	HEK293T (PEAR-mScarlet integrated)	MM20A	3	S520	N715	2024.07.12
EMX1	HEK293T	untransfected	1	S513	N701	2024.05.13
EMX1	HEK293T	untransfected	2	S513	N702	2024.05.13
EMX1	HEK293T	untransfected	3	S513	N703	2024.05.13
EMX1	HEK293T	gRNS	1	S513	N704	2024.05.13
EMX1	HEK293T	gRNS	2	S513	N705	2024.05.13
EMX1	HEK293T	gRNS	3	S513	N706	2024.05.13
EMX1	HEK293T	pegRNS (PBS15)	1	S513	N707	2024.05.13
EMX1	HEK293T	pegRNS (PBS15)	2	S513	N710	2024.05.13
EMX1	HEK293T	pegRNS (PBS15)	3	S513	N711	2024.05.13
EMX1	HEK293T	pegRNS (PBS17)	1	S513	N712	2024.05.13
EMX1	HEK293T	pegRNS (PBS17)	2	S513	N714	2024.05.13
EMX1	HEK293T	pegRNS (PBS17)	3	S513	N715	2024.05.13
RUNX1	HEK293T	untransfected	1	S513	N701	2024.05.13
RUNX1	HEK293T	untransfected	2	S513	N702	2024.05.13
RUNX1	HEK293T	untransfected	3	S513	N703	2024.05.13
RUNX1	HEK293T	gRNS	1	S513	N704	2024.05.13
RUNX1	HEK293T	gRNS	2	S513	N705	2024.05.13
RUNX1	HEK293T	gRNS	3	S513	N706	2024.05.13
RUNX1	HEK293T	pegRNS (PBS15)	1	S513	N707	2024.05.13
RUNX1	HEK293T	pegRNS (PBS15)	2	S513	N710	2024.05.13
RUNX1	HEK293T	pegRNS (PBS15)	3	S513	N711	2024.05.13
RUNX1	HEK293T	pegRNS (PBS17)	1	S513	N712	2024.05.13
RUNX1	HEK293T	pegRNS (PBS17)	2	S513	N714	2024.05.13
RUNX1	HEK293T	pegRNS (PBS17)	3	S513	N715	2024.05.13
FANCF	HEK293T	untransfected	1	S513	N701	2024.05.13
FANCF	HEK293T	untransfected	2	S513	N702	2024.05.13
FANCF	HEK293T	untransfected	3	S513	N703	2024.05.13
FANCF	HEK293T	gRNS	1	S513	N704	2024.05.13
FANCF	HEK293T	gRNS	2	S513	N705	2024.05.13
FANCF	HEK293T	gRNS	3	S513	N706	2024.05.13
FANCF	HEK293T	pegRNS (PBS17)	1	S513	N707	2024.05.13
FANCF	HEK293T	pegRNS (PBS17)	2	S513	N710	2024.05.13
FANCF	HEK293T	pegRNS (PBS17)	3	S513	N711	2024.05.13
PRNP	HEK293T	untransfected	1	S513	N701	2024.05.13
PRNP	HEK293T	untransfected	2	S513	N702	2024.05.13
PRNP	HEK293T	untransfected	3	S513	N703	2024.05.13
PRNP	HEK293T	gRNS	1	S513	N704	2024.05.13
PRNP	HEK293T	gRNS	2	S513	N705	2024.05.13
PRNP	HEK293T	gRNS	3	S513	N706	2024.05.13
PRNP	HEK293T	pegRNS (PBS17)	1	S513	N707	2024.05.13
PRNP	HEK293T	pegRNS (PBS17)	2	S513	N710	2024.05.13
PRNP	HEK293T	pegRNS (PBS17)	3	S513	N711	2024.05.13
CYP2B6	HEK293T	untransfected	1	S513	N701	2024.05.13
CYP2B6	HEK293T	untransfected	2	S513	N702	2024.05.13
CYP2B6	HEK293T	untransfected	3	S513	N703	2024.05.13
CYP2B6	HEK293T	gRNS	1	S513	N704	2024.05.13
CYP2B6	HEK293T	gRNS	2	S513	N705	2024.05.13
CYP2B6	HEK293T	gRNS	3	S513	N706	2024.05.13
CYP2B6	HEK293T	pegRNS (PBS17)	1	S513	N707	2024.05.13
CYP2B6	HEK293T	pegRNS (PBS17)	2	S513	N710	2024.05.13
CYP2B6	HEK293T	pegRNS (PBS17)	3	S513	N711	2024.05.13
CYP2B6	HEK293T	gRNS	1	S513	N712	2024.05.13
CYP2B6	HEK293T	gRNS	2	S513	N714	2024.05.13
CYP2B6	HEK293T	gRNS	3	S513	N715	2024.05.13
CYP2B6	HEK293T	pegRNS (PBS17)	1	S515	N701	2024.05.13
CYP2B6	HEK293T	pegRNS (PBS17)	2	S515	N702	2024.05.13
CYP2B6	HEK293T	pegRNS (PBS17)	3	S515	N703	2024.05.13
CYP2B6	HEK293T	gRNS	1	S515	N704	2024.05.13
CYP2B6	HEK293T	gRNS	2	S515	N705	2024.05.13
CYP2B6	HEK293T	gRNS	3	S515	N706	2024.05.13
CYP2B6	HEK293T	pegRNS (PBS17)	1	S515	N707	2024.05.13
CYP2B6	HEK293T	pegRNS (PBS17)	2	S515	N710	2024.05.13
CYP2B6	HEK293T	pegRNS (PBS17)	3	S515	N711	2024.05.13
CYP2B6	HEK293T	pegRNS (PBS17)	1	S515	N712	2024.05.13
CYP2B6	HEK293T	pegRNS (PBS17)	2	S515	N714	2024.05.13
CYP2B6	HEK293T	pegRNS (PBS17)	3	S515	N715	2024.05.13
CYP2B6	HEK293T	gRNS	1	S516	N701	2024.05.13
CYP2B6	HEK293T	gRNS	2	S516	N702	2024.05.13
CYP2B6	HEK293T	gRNS	3	S516	N703	2024.05.13
CYP2B6	HEK293T	pegRNS (PBS17)	1	S516	N704	2024.05.13
CYP2B6	HEK293T	pegRNS (PBS17)	2	S516	N705	2024.05.13
CYP2B6	HEK293T	pegRNS (PBS17)	3	S516	N706	2024.05.13
HEXA	HEK293T	gRNS	1	S515	N701	2024.05.27
HEXA	HEK293T	gRNS	2	S515	N702	2024.05.27
HEXA	HEK293T	gRNS	3	S515	N703	2024.05.27
HEXA	HEK293T	pegRNS (PBS17)	1	S515	N704	2024.05.27
HEXA	HEK293T	pegRNS (PBS17)	2	S515	N705	2024.05.27
HEXA	HEK293T	pegRNS (PBS17)	3	S515	N706	2024.05.27
HEK4	HEK293T	gRNS	1	S515	N701	2024.05.27
HEK4	HEK293T	gRNS	2	S515	N702	2024.05.27
HEK4	HEK293T	gRNS	3	S515	N703	2024.05.27
HEK4	HEK293T	pegRNS (PBS17)	1	S515	N704	2024.05.27
HEK4	HEK293T	pegRNS (PBS17)	2	S515	N705	2024.05.27
HEK4	HEK293T	pegRNS (PBS17)	3	S515	N706	2024.05.27
CYP1A2	HEK293T	gRNS	1	S515	N701	2024.05.27
CYP1A2	HEK293T	gRNS	2	S515	N702	2024.05.27
CYP1A2	HEK293T	gRNS	3	S515	N703	2024.05.27
CYP1A2	HEK293T	pegRNS (PBS17)	1	S515	N704	2024.05.27
CYP1A2	HEK293T	pegRNS (PBS17)	2	S515	N705	2024.05.27
CYP1A2	HEK293T	pegRNS (PBS17)	3	S515	N706	2024.05.27
CYP1A2	HEK293T	gRNS	1	S515	N707	2024.05.27
CYP1A2	HEK293T	gRNS	2	S515	N710	2024.05.27
CYP1A2	HEK293T	gRNS	3	S515	N711	2024.05.27
CYP1A2	HEK293T	pegRNS (PBS17)	1	S515	N712	2024.05.27
CYP1A2	HEK293T	pegRNS (PBS17)	2	S515	N714	2024.05.27
CYP1A2	HEK293T	pegRNS (PBS17)	3	S515	N715	2024.05.27
CYP1A2	HEK293T	gRNS	1	S520	N701	2024.05.27
CYP1A2	HEK293T	gRNS	2	S520	N702	2024.05.27
CYP1A2	HEK293T	gRNS	3	S520	N703	2024.05.27
CYP1A2	HEK293T	pegRNS (PBS17)	1	S520	N704	2024.05.27
CYP1A2	HEK293T	pegRNS (PBS17)	2	S520	N705	2024.05.27
CYP1A2	HEK293T	pegRNS (PBS17)	3	S520	N706	2024.05.27
CYP1A1	HEK293T	gRNS	1	S516	N701	2024.05.27
CYP1A1	HEK293T	gRNS	2	S516	N702	2024.05.27
CYP1A1	HEK293T	gRNS	3	S516	N703	2024.05.27
CYP1A1	HEK293T	pegRNS (PBS17)	1	S516	N704	2024.05.27
CYP1A1	HEK293T	pegRNS (PBS17)	2	S516	N705	2024.05.27
CYP1A1	HEK293T	pegRNS (PBS17)	3	S516	N706	2024.05.27
CYP1A1	HEK293T	gRNS	1	S516	N707	2024.05.27
CYP1A1	HEK293T	gRNS	2	S516	N710	2024.05.27
CYP1A1	HEK293T	gRNS	3	S516	N711	2024.05.27
CYP1A1	HEK293T	pegRNS (PBS17)	1	S516	N712	2024.05.27
CYP1A1	HEK293T	pegRNS (PBS17)	2	S516	N714	2024.05.27
CYP1A1	HEK293T	pegRNS (PBS17)	3	S516	N715	2024.05.27
DNMT	HEK293T	short PBS	1	S513	N701	2023.07.25
DNMT	HEK293T	short PBS	2	S513	N702	2023.07.25
DNMT	HEK293T	short PBS	3	S513	N703	2023.07.25
DNMT	HEK293T	PBS20 pos. 13 del	1	S513	N704	2023.07.25
DNMT	HEK293T	PBS20 pos. 13 del	2	S513	N705	2023.07.25
DNMT	HEK293T	PBS20 pos. 13 del	3	S513	N706	2023.07.25
DNMT	HEK293T	add. pos. 13 spacer-MM (transition)	1	S513	N707	2023.07.25
DNMT	HEK293T	add. pos. 13 spacer-MM (transition)	2	S513	N710	2023.07.25
DNMT	HEK293T	add. pos. 13 spacer-MM (transition)	3	S513	N711	2023.07.25
DNMT	HEK293T	add. pos. 13 spacer-MM (transversion)	1	S513	N712	2023.07.25
DNMT	HEK293T	add. pos. 13 spacer-MM (transversion)	2	S513	N714	2023.07.25
DNMT	HEK293T	add. pos. 13 spacer-MM (transversion)	3	S513	N715	2023.07.25
DNMT	HEK293T	add. pos. 15 spacer-MM (transition)	1	S515	N701	2023.07.25
DNMT	HEK293T	add. pos. 15 spacer-MM (transition)	2	S515	N702	2023.07.25
DNMT	HEK293T	add. pos. 15 spacer-MM (transition)	3	S515	N703	2023.07.25
DNMT	HEK293T	add. pos. 15 spacer-MM (transversion)	1	S515	N704	2023.07.25
DNMT	HEK293T	add. pos. 15 spacer-MM (transversion)	2	S515	N705	2023.07.25
DNMT	HEK293T	add. pos. 15 spacer-MM (transversion)	3	S515	N706	2023.07.25
DNMT	HEK293T	add. pos. 18 spacer-MM (transition)	1	S515	N707	2023.07.25
DNMT	HEK293T	add. pos. 18 spacer-MM (transition)	2	S515	N710	2023.07.25
DNMT	HEK293T	add. pos. 18 spacer-MM (transition)	3	S515	N711	2023.07.25
DNMT	HEK293T	add. pos. 18 spacer-MM (transversion)	1	S515	N712	2023.07.25
DNMT	HEK293T	add. pos. 18 spacer-MM (transversion)	2	S515	N714	2023.07.25
DNMT	HEK293T	add. pos. 18 spacer-MM (transversion)	3	S515	N715	2023.07.25
DNMT	HEK293T	untransfected	1	S516	N701	2023.07.25
DNMT	HEK293T	untransfected	2	S516	N702	2023.07.25
DNMT	HEK293T	untransfected	3	S516	N703	2023.07.25
EMX1	HEK293T	short PBS	1	S513	N701	2023.07.25
EMX1	HEK293T	short PBS	2	S513	N702	2023.07.25
EMX1	HEK293T	short PBS	3	S513	N703	2023.07.25
EMX1	HEK293T	PBS20 pos. 13 del	1	S513	N704	2023.07.25
EMX1	HEK293T	PBS20 pos. 13 del	2	S513	N705	2023.07.25
EMX1	HEK293T	PBS20 pos. 13 del	3	S513	N706	2023.07.25
EMX1	HEK293T	add. pos. 13 spacer-MM (transversion)	1	S513	N707	2023.07.25
EMX1	HEK293T	add. pos. 13 spacer-MM (transversion)	2	S513	N710	2023.07.25
EMX1	HEK293T	add. pos. 13 spacer-MM (transversion)	3	S513	N711	2023.07.25
EMX1	HEK293T	add. pos. 13 spacer-MM (transition)	1	S513	N712	2023.07.25
EMX1	HEK293T	add. pos. 13 spacer-MM (transition)	2	S513	N714	2023.07.25
EMX1	HEK293T	add. pos. 13 spacer-MM (transition)	3	S513	N715	2023.07.25
EMX1	HEK293T	add. pos. 15 spacer-MM (transversion)	1	S515	N701	2023.07.25
EMX1	HEK293T	add. pos. 15 spacer-MM (transversion)	2	S515	N702	2023.07.25
EMX1	HEK293T	add. pos. 15 spacer-MM (transversion)	3	S515	N703	2023.07.25
EMX1	HEK293T	add. pos. 15 spacer-MM (transition)	1	S515	N704	2023.07.25
EMX1	HEK293T	add. pos. 15 spacer-MM (transition)	2	S515	N705	2023.07.25
EMX1	HEK293T	add. pos. 15 spacer-MM (transition)	3	S515	N706	2023.07.25
EMX1	HEK293T	add. pos. 18 spacer-MM (transition)	1	S515	N707	2023.07.25
EMX1	HEK293T	add. pos. 18 spacer-MM (transition)	2	S515	N710	2023.07.25
EMX1	HEK293T	add. pos. 18 spacer-MM (transition)	3	S515	N711	2023.07.25
EMX1	HEK293T	add. pos. 18 spacer-MM (transversion)	1	S515	N712	2023.07.25
EMX1	HEK293T	add. pos. 18 spacer-MM (transversion)	2	S515	N714	2023.07.25
EMX1	HEK293T	add. pos. 18 spacer-MM (transversion)	3	S515	N715	2023.07.25
EMX1	HEK293T	untransfected	1	S516	N704	2023.07.25
EMX1	HEK293T	untransfected	2	S516	N705	2023.07.25
EMX1	HEK293T	untransfected	3	S516	N706	2023.07.25
FANCF	HEK293T	short PBS	1	S513	N701	2023.07.25
FANCF	HEK293T	short PBS	2	S513	N702	2023.07.25
FANCF	HEK293T	short PBS	3	S513	N703	2023.07.25
FANCF	HEK293T	PBS20 pos. 13 del	1	S513	N704	2023.07.25
FANCF	HEK293T	PBS20 pos. 13 del	2	S513	N705	2023.07.25
FANCF	HEK293T	PBS20 pos. 13 del	3	S513	N706	2023.07.25
FANCF	HEK293T	add. pos. 13 spacer-MM (transversion)	1	S513	N707	2023.07.25
FANCF	HEK293T	add. pos. 13 spacer-MM (transversion)	2	S513	N710	2023.07.25
FANCF	HEK293T	add. pos. 13 spacer-MM (transversion)	3	S513	N711	2023.07.25
FANCF	HEK293T	add. pos. 13 spacer-MM (transition)	1	S513	N712	2023.07.25
FANCF	HEK293T	add. pos. 13 spacer-MM (transition)	2	S513	N714	2023.07.25
FANCF	HEK293T	add. pos. 13 spacer-MM (transition)	3	S513	N715	2023.07.25
FANCF	HEK293T	add. pos. 15 spacer-MM (transversion)	1	S515	N701	2023.07.25
FANCF	HEK293T	add. pos. 15 spacer-MM (transversion)	2	S515	N702	2023.07.25
FANCF	HEK293T	add. pos. 15 spacer-MM (transversion)	3	S515	N703	2023.07.25
FANCF	HEK293T	add. pos. 15 spacer-MM (transition)	1	S515	N704	2023.07.25
FANCF	HEK293T	add. pos. 15 spacer-MM (transition)	2	S515	N705	2023.07.25
FANCF	HEK293T	add. pos. 15 spacer-MM (transition)	3	S515	N706	2023.07.25
FANCF	HEK293T	add. pos. 18 spacer-MM (transition)	1	S515	N707	2023.07.25
FANCF	HEK293T	add. pos. 18 spacer-MM (transition)	2	S515	N710	2023.07.25
FANCF	HEK293T	add. pos. 18 spacer-MM (transition)	3	S515	N711	2023.07.25
FANCF	HEK293T	untransfected	1	S516	N707	2023.07.25
FANCF	HEK293T	untransfected	2	S516	N710	2023.07.25
FANCF	HEK293T	untransfected	3	S516	N711	2023.07.25
HBB	HEK293T	short PBS	1	S513	N701	2023.07.25
HBB	HEK293T	short PBS	2	S513	N702	2023.07.25
HBB	HEK293T	short PBS	3	S513	N703	2023.07.25
HBB	HEK293T	PBS20 pos. 13 del	1	S513	N704	2023.07.25
HBB	HEK293T	PBS20 pos. 13 del	2	S513	N705	2023.07.25
HBB	HEK293T	PBS20 pos. 13 del	3	S513	N706	2023.07.25
HBB	HEK293T	add. pos. 13 spacer-MM (transversion)	1	S513	N707	2023.07.25
HBB	HEK293T	add. pos. 13 spacer-MM (transversion)	2	S513	N710	2023.07.25
HBB	HEK293T	add. pos. 13 spacer-MM (transversion)	3	S513	N711	2023.07.25
HBB	HEK293T	add. pos. 13 spacer-MM (transition)	1	S513	N712	2023.07.25
HBB	HEK293T	add. pos. 13 spacer-MM (transition)	2	S513	N714	2023.07.25
HBB	HEK293T	add. pos. 13 spacer-MM (transition)	3	S513	N715	2023.07.25
HBB	HEK293T	add. pos. 15 spacer-MM (transversion)	1	S515	N701	2023.07.25
HBB	HEK293T	add. pos. 15 spacer-MM (transversion)	2	S515	N702	2023.07.25
HBB	HEK293T	add. pos. 15 spacer-MM (transversion)	3	S515	N703	2023.07.25
HBB	HEK293T	add. pos. 15 spacer-MM (transition)	1	S515	N704	2023.07.25
HBB	HEK293T	add. pos. 15 spacer-MM (transition)	2	S515	N705	2023.07.25
HBB	HEK293T	add. pos. 15 spacer-MM (transition)	3	S515	N706	2023.07.25
HBB	HEK293T	add. pos. 18 spacer-MM (transition)	1	S515	N707	2023.07.25
HBB	HEK293T	add. pos. 18 spacer-MM (transition)	2	S515	N710	2023.07.25
HBB	HEK293T	add. pos. 18 spacer-MM (transition)	3	S515	N711	2023.07.25
HBB	HEK293T	add. pos. 18 spacer-MM (transversion)	1	S515	N712	2023.07.25
HBB	HEK293T	add. pos. 18 spacer-MM (transversion)	2	S515	N714	2023.07.25
HBB	HEK293T	add. pos. 18 spacer-MM (transversion)	3	S515	N715	2023.07.25
HBB	HEK293T	untransfected	1	S516	N712	2023.07.25
HBB	HEK293T	untransfected	2	S516	N714	2023.07.25
HBB	HEK293T	untransfected	3	S516	N715	2023.07.25
HEK4	HEK293T	short PBS	1	S513	N701	2023.07.25
HEK4	HEK293T	short PBS	2	S513	N702	2023.07.25
HEK4	HEK293T	short PBS	3	S513	N703	2023.07.25
HEK4	HEK293T	PBS20 pos. 13 del	1	S513	N704	2023.07.25
HEK4	HEK293T	PBS20 pos. 13 del	2	S513	N705	2023.07.25
HEK4	HEK293T	PBS20 pos. 13 del	3	S513	N706	2023.07.25
HEK4	HEK293T	add. pos. 13 spacer-MM (transversion)	1	S513	N707	2023.07.25
HEK4	HEK293T	add. pos. 13 spacer-MM (transversion)	2	S513	N710	2023.07.25
HEK4	HEK293T	add. pos. 13 spacer-MM (transversion)	3	S513	N711	2023.07.25
HEK4	HEK293T	add. pos. 13 spacer-MM (transition)	1	S513	N712	2023.07.25
HEK4	HEK293T	add. pos. 13 spacer-MM (transition)	2	S513	N714	2023.07.25
HEK4	HEK293T	add. pos. 13 spacer-MM (transition)	3	S513	N715	2023.07.25
HEK4	HEK293T	add. pos. 15 spacer-MM (transition)	1	S515	N701	2023.07.25
HEK4	HEK293T	add. pos. 15 spacer-MM (transition)	2	S515	N702	2023.07.25
HEK4	HEK293T	add. pos. 15 spacer-MM (transition)	3	S515	N703	2023.07.25
HEK4	HEK293T	add. pos. 15 spacer-MM (transversion)	1	S515	N704	2023.07.25
HEK4	HEK293T	add. pos. 15 spacer-MM (transversion)	2	S515	N705	2023.07.25
HEK4	HEK293T	add. pos. 15 spacer-MM (transversion)	3	S515	N706	2023.07.25
HEK4	HEK293T	add. pos. 18 spacer-MM (transversion)	1	S515	N707	2023.07.25
HEK4	HEK293T	add. pos. 18 spacer-MM (transversion)	2	S515	N710	2023.07.25
HEK4	HEK293T	add. pos. 18 spacer-MM (transversion)	3	S515	N711	2023.07.25
HEK4	HEK293T	add. pos. 18 spacer-MM (transition)	1	S515	N712	2023.07.25
HEK4	HEK293T	add. pos. 18 spacer-MM (transition)	2	S515	N714	2023.07.25
HEK4	HEK293T	add. pos. 18 spacer-MM (transition)	3	S515	N715	2023.07.25
HEK4	HEK293T	untransfected	1	S516	N701	2023.07.25
HEK4	HEK293T	untransfected	2	S516	N702	2023.07.25
HEK4	HEK293T	untransfected	3	S516	N703	2023.07.25
HEXA	HEK293T	short PBS	1	S513	N701	2023.07.25
HEXA	HEK293T	short PBS	2	S513	N702	2023.07.25
HEXA	HEK293T	short PBS	3	S513	N703	2023.07.25
HEXA	HEK293T	PBS20 pos. 13 del	1	S513	N704	2023.07.25
HEXA	HEK293T	PBS20 pos. 13 del	2	S513	N705	2023.07.25
HEXA	HEK293T	PBS20 pos. 13 del	3	S513	N706	2023.07.25
HEXA	HEK293T	add. pos. 13 spacer-MM (transversion)	1	S513	N707	2023.07.25
HEXA	HEK293T	add. pos. 13 spacer-MM (transversion)	2	S513	N710	2023.07.25
HEXA	HEK293T	add. pos. 13 spacer-MM (transversion)	3	S513	N711	2023.07.25
HEXA	HEK293T	add. pos. 13 spacer-MM (transition)	1	S513	N712	2023.07.25
HEXA	HEK293T	add. pos. 13 spacer-MM (transition)	2	S513	N714	2023.07.25
HEXA	HEK293T	add. pos. 13 spacer-MM (transition)	3	S513	N715	2023.07.25
HEXA	HEK293T	add. pos. 15 spacer-MM (transition)	1	S515	N701	2023.07.25
HEXA	HEK293T	add. pos. 15 spacer-MM (transition)	2	S515	N702	2023.07.25
HEXA	HEK293T	add. pos. 15 spacer-MM (transition)	3	S515	N703	2023.07.25
HEXA	HEK293T	add. pos. 15 spacer-MM (transversion)	1	S515	N704	2023.07.25
HEXA	HEK293T	add. pos. 15 spacer-MM (transversion)	2	S515	N705	2023.07.25
HEXA	HEK293T	add. pos. 15 spacer-MM (transversion)	3	S515	N706	2023.07.25
HEXA	HEK293T	add. pos. 18 spacer-MM (transversion)	1	S515	N707	2023.07.25
HEXA	HEK293T	add. pos. 18 spacer-MM (transversion)	2	S515	N710	2023.07.25
HEXA	HEK293T	add. pos. 18 spacer-MM (transversion)	3	S515	N711	2023.07.25
HEXA	HEK293T	add. pos. 18 spacer-MM (transition)	1	S515	N712	2023.07.25
HEXA	HEK293T	add. pos. 18 spacer-MM (transition)	2	S515	N714	2023.07.25
HEXA	HEK293T	add. pos. 18 spacer-MM (transition)	3	S515	N715	2023.07.25
HEXA	HEK293T	untransfected	1	S516	N704	2023.07.25
HEXA	HEK293T	untransfected	2	S516	N705	2023.07.25
HEXA	HEK293T	untransfected	3	S516	N706	2023.07.25
PRNP	HEK293T	short PBS	1	S513	N701	2023.07.25
PRNP	HEK293T	short PBS	2	S513	N702	2023.07.25
PRNP	HEK293T	short PBS	3	S513	N703	2023.07.25
PRNP	HEK293T	PBS20 pos. 13 del	1	S513	N704	2023.07.25
PRNP	HEK293T	PBS20 pos. 13 del	2	S513	N705	2023.07.25
PRNP	HEK293T	PBS20 pos. 13 del	3	S513	N706	2023.07.25
PRNP	HEK293T	add. pos. 13 spacer-MM (transition)	1	S513	N707	2023.07.25
PRNP	HEK293T	add. pos. 13 spacer-MM (transition)	2	S513	N710	2023.07.25
PRNP	HEK293T	add. pos. 13 spacer-MM (transition)	3	S513	N711	2023.07.25
PRNP	HEK293T	add. pos. 13 spacer-MM (transversion)	1	S513	N712	2023.07.25
PRNP	HEK293T	add. pos. 13 spacer-MM (transversion)	2	S513	N714	2023.07.25
PRNP	HEK293T	add. pos. 13 spacer-MM (transversion)	3	S513	N715	2023.07.25
PRNP	HEK293T	add. pos. 15 spacer-MM (transition)	1	S515	N701	2023.07.25
PRNP	HEK293T	add. pos. 15 spacer-MM (transition)	2	S515	N702	2023.07.25
PRNP	HEK293T	add. pos. 15 spacer-MM (transition)	3	S515	N703	2023.07.25
PRNP	HEK293T	add. pos. 15 spacer-MM (transversion)	1	S515	N704	2023.07.25
PRNP	HEK293T	add. pos. 15 spacer-MM (transversion)	2	S515	N705	2023.07.25
PRNP	HEK293T	add. pos. 15 spacer-MM (transversion)	3	S515	N706	2023.07.25
PRNP	HEK293T	add. pos. 18 spacer-MM (transition)	1	S515	N707	2023.07.25
PRNP	HEK293T	add. pos. 18 spacer-MM (transition)	2	S515	N710	2023.07.25
PRNP	HEK293T	add. pos. 18 spacer-MM (transition)	3	S515	N711	2023.07.25
PRNP	HEK293T	add. pos. 18 spacer-MM (transversion)	1	S515	N712	2023.07.25
PRNP	HEK293T	add. pos. 18 spacer-MM (transversion)	2	S515	N714	2023.07.25
PRNP	HEK293T	add. pos. 18 spacer-MM (transversion)	3	S515	N715	2023.07.25
PRNP	HEK293T	untransfected	1	S516	N707	2023.07.25
PRNP	HEK293T	untransfected	2	S516	N710	2023.07.25
PRNP	HEK293T	untransfected	3	S516	N711	2023.07.25
RUNX1	HEK293T	short PBS	1	S518	N701	2023.07.25
RUNX1	HEK293T	short PBS	2	S518	N702	2023.07.25
RUNX1	HEK293T	short PBS	3	S518	N703	2023.07.25
RUNX1	HEK293T	PBS20 pos. 13 del	1	S518	N704	2023.07.25
RUNX1	HEK293T	PBS20 pos. 13 del	2	S518	N705	2023.07.25
RUNX1	HEK293T	PBS20 pos. 13 del	3	S518	N706	2023.07.25
RUNX1	HEK293T	add. pos. 13 spacer-MM (transversion)	1	S518	N707	2023.07.25
RUNX1	HEK293T	add. pos. 13 spacer-MM (transversion)	2	S518	N710	2023.07.25
RUNX1	HEK293T	add. pos. 13 spacer-MM (transversion)	3	S518	N711	2023.07.25
RUNX1	HEK293T	add. pos. 13 spacer-MM (transition)	1	S518	N712	2023.07.25
RUNX1	HEK293T	add. pos. 13 spacer-MM (transition)	2	S518	N714	2023.07.25
RUNX1	HEK293T	add. pos. 13 spacer-MM (transition)	3	S518	N715	2023.07.25
RUNX1	HEK293T	add. pos. 15 spacer-MM (transversion)	1	S520	N701	2023.07.25
RUNX1	HEK293T	add. pos. 15 spacer-MM (transversion)	2	S520	N702	2023.07.25
RUNX1	HEK293T	add. pos. 15 spacer-MM (transversion)	3	S520	N703	2023.07.25
RUNX1	HEK293T	add. pos. 15 spacer-MM (transition)	1	S520	N704	2023.07.25
RUNX1	HEK293T	add. pos. 15 spacer-MM (transition)	2	S520	N705	2023.07.25
RUNX1	HEK293T	add. pos. 15 spacer-MM (transition)	3	S520	N706	2023.07.25
RUNX1	HEK293T	add. pos. 18 spacer-MM (transversion)	1	S520	N707	2023.07.25
RUNX1	HEK293T	add. pos. 18 spacer-MM (transversion)	2	S520	N710	2023.07.25
RUNX1	HEK293T	add. pos. 18 spacer-MM (transversion)	3	S520	N711	2023.07.25
RUNX1	HEK293T	add. pos. 18 spacer-MM (transition)	1	S520	N712	2023.07.25
RUNX1	HEK293T	add. pos. 18 spacer-MM (transition)	2	S520	N714	2023.07.25
RUNX1	HEK293T	add. pos. 18 spacer-MM (transition)	3	S520	N715	2023.07.25
RUNX1	HEK293T	untransfected	1	S516	N712	2023.07.25
RUNX1	HEK293T	untransfected	2	S516	N714	2023.07.25
RUNX1	HEK293T	untransfected	3	S516	N715	2023.07.25
HEK3	HEK293T	short PBS	1	S518	N701	2023.07.25
HEK3	HEK293T	short PBS	2	S518	N702	2023.07.25
HEK3	HEK293T	short PBS	3	S518	N703	2023.07.25
HEK3	HEK293T	PBS20 pos. 13 del	1	S518	N704	2023.07.25
HEK3	HEK293T	PBS20 pos. 13 del	2	S518	N705	2023.07.25
HEK3	HEK293T	PBS20 pos. 13 del	3	S518	N706	2023.07.25
HEK3	HEK293T	add. pos. 13 spacer-MM (transversion)	1	S518	N707	2023.07.25
HEK3	HEK293T	add. pos. 13 spacer-MM (transversion)	2	S518	N710	2023.07.25
HEK3	HEK293T	add. pos. 13 spacer-MM (transversion)	3	S518	N711	2023.07.25
HEK3	HEK293T	add. pos. 13 spacer-MM (transition)	1	S518	N712	2023.07.25
HEK3	HEK293T	add. pos. 13 spacer-MM (transition)	2	S518	N714	2023.07.25
HEK3	HEK293T	add. pos. 13 spacer-MM (transition)	3	S518	N715	2023.07.25
HEK3	HEK293T	add. pos. 15 spacer-MM (transition)	1	S520	N701	2023.07.25
HEK3	HEK293T	add. pos. 15 spacer-MM (transition)	2	S520	N702	2023.07.25
HEK3	HEK293T	add. pos. 15 spacer-MM (transition)	3	S520	N703	2023.07.25
HEK3	HEK293T	add. pos. 15 spacer-MM (transversion)	1	S520	N704	2023.07.25
HEK3	HEK293T	add. pos. 15 spacer-MM (transversion)	2	S520	N705	2023.07.25
HEK3	HEK293T	add. pos. 15 spacer-MM (transversion)	3	S520	N706	2023.07.25
HEK3	HEK293T	add. pos. 18 spacer-MM (transversion)	1	S520	N707	2023.07.25
HEK3	HEK293T	add. pos. 18 spacer-MM (transversion)	2	S520	N710	2023.07.25
HEK3	HEK293T	add. pos. 18 spacer-MM (transversion)	3	S520	N711	2023.07.25
HEK3	HEK293T	add. pos. 18 spacer-MM (transition)	1	S520	N712	2023.07.25
HEK3	HEK293T	add. pos. 18 spacer-MM (transition)	2	S520	N714	2023.07.25
HEK3	HEK293T	add. pos. 18 spacer-MM (transition)	3	S520	N715	2023.07.25
HEK3	HEK293T	untransfected	1	S516	N701	2023.07.25
HEK3	HEK293T	untransfected	2	S516	N702	2023.07.25
HEK3	HEK293T	untransfected	3	S516	N703	2023.07.25
RNF2	HEK293T	short PBS	1	S518	N701	2023.07.25
RNF2	HEK293T	short PBS	2	S518	N702	2023.07.25
RNF2	HEK293T	short PBS	3	S518	N703	2023.07.25
RNF2	HEK293T	PBS20 pos. 13 del	1	S518	N704	2023.07.25
RNF2	HEK293T	PBS20 pos. 13 del	2	S518	N705	2023.07.25
RNF2	HEK293T	PBS20 pos. 13 del	3	S518	N706	2023.07.25
RNF2	HEK293T	add. pos. 13 spacer-MM (transition)	1	S518	N707	2023.07.25
RNF2	HEK293T	add. pos. 13 spacer-MM (transition)	2	S518	N710	2023.07.25
RNF2	HEK293T	add. pos. 13 spacer-MM (transition)	3	S518	N711	2023.07.25
RNF2	HEK293T	add. pos. 13 spacer-MM (transversion)	1	S518	N712	2023.07.25
RNF2	HEK293T	add. pos. 13 spacer-MM (transversion)	2	S518	N714	2023.07.25
RNF2	HEK293T	add. pos. 13 spacer-MM (transversion)	3	S518	N715	2023.07.25
RNF2	HEK293T	add. pos. 15 spacer-MM (transversion)	1	S520	N701	2023.07.25
RNF2	HEK293T	add. pos. 15 spacer-MM (transversion)	2	S520	N702	2023.07.25
RNF2	HEK293T	add. pos. 15 spacer-MM (transversion)	3	S520	N703	2023.07.25
RNF2	HEK293T	add. pos. 15 spacer-MM (transition)	1	S520	N704	2023.07.25
RNF2	HEK293T	add. pos. 15 spacer-MM (transition)	2	S520	N705	2023.07.25
RNF2	HEK293T	add. pos. 15 spacer-MM (transition)	3	S520	N706	2023.07.25
RNF2	HEK293T	add. pos. 18 spacer-MM (transversion)	1	S520	N707	2023.07.25
RNF2	HEK293T	add. pos. 18 spacer-MM (transversion)	2	S520	N710	2023.07.25
RNF2	HEK293T	add. pos. 18 spacer-MM (transversion)	3	S520	N711	2023.07.25
RNF2	HEK293T	add. pos. 18 spacer-MM (transition)	1	S520	N712	2023.07.25
RNF2	HEK293T	add. pos. 18 spacer-MM (transition)	2	S520	N714	2023.07.25
RNF2	HEK293T	add. pos. 18 spacer-MM (transition)	3	S520	N715	2023.07.25
RNF2	HEK293T	untransfected	1	S516	N704	2023.07.25
RNF2	HEK293T	untransfected	2	S516	N705	2023.07.25
RNF2	HEK293T	untransfected	3	S516	N706	2023.07.25
CYP1A1	HEK293T	untransfected	1	S513	N701	2024.04.14
CYP1A1	HEK293T	untransfected	2	S513	N702	2024.04.14
CYP1A1	HEK293T	untransfected	3	S513	N703	2024.04.14
CYP1A1	HEK293T	short PBS	1	S513	N704	2024.04.14
CYP1A1	HEK293T	short PBS	2	S513	N705	2024.04.14
CYP1A1	HEK293T	short PBS	3	S513	N706	2024.04.14
CYP1A1	HEK293T	PBS17	1	S513	N707	2024.04.14
CYP1A1	HEK293T	PBS17	2	S513	N710	2024.04.14
CYP1A1	HEK293T	PBS17	3	S513	N711	2024.04.14
CYP1A1	HEK293T	PBS20 pos. 13 del	1	S513	N712	2024.04.14
CYP1A1	HEK293T	PBS20 pos. 13 del	2	S513	N714	2024.04.14
CYP1A1	HEK293T	PBS20 pos. 13 del	3	S513	N715	2024.04.14
CYP2B6	HEK293T	untransfected	1	S513	N701	2024.04.14
CYP2B6	HEK293T	untransfected	2	S513	N702	2024.04.14
CYP2B6	HEK293T	untransfected	3	S513	N703	2024.04.14
CYP2B6	HEK293T	short PBS	1	S513	N704	2024.04.14
CYP2B6	HEK293T	short PBS	2	S513	N705	2024.04.14
CYP2B6	HEK293T	short PBS	3	S513	N706	2024.04.14
CYP2B6	HEK293T	PBS17	1	S513	N707	2024.04.14
CYP2B6	HEK293T	PBS17	2	S513	N710	2024.04.14
CYP2B6	HEK293T	PBS17	3	S513	N711	2024.04.14
CYP2B6	HEK293T	PBS20 pos. 13 del	1	S513	N712	2024.04.14
CYP2B6	HEK293T	PBS20 pos. 13 del	2	S513	N714	2024.04.14
CYP2B6	HEK293T	PBS20 pos. 13 del	3	S513	N715	2024.04.14
RYR2-2	HEK293T	untransfected	1	S513	N701	2024.04.14
RYR2-2	HEK293T	untransfected	2	S513	N702	2024.04.14
RYR2-2	HEK293T	untransfected	3	S513	N703	2024.04.14
RYR2-2	HEK293T	short PBS	1	S513	N704	2024.04.14
RYR2-2	HEK293T	short PBS	2	S513	N705	2024.04.14
RYR2-2	HEK293T	short PBS	3	S513	N706	2024.04.14
RYR2-2	HEK293T	PBS17	1	S513	N707	2024.04.14
RYR2-2	HEK293T	PBS17	2	S513	N710	2024.04.14
RYR2-2	HEK293T	PBS17	3	S513	N711	2024.04.14
RYR2-2	HEK293T	PBS20 pos. 13 del	1	S513	N712	2024.04.14
RYR2-2	HEK293T	PBS20 pos. 13 del	2	S513	N714	2024.04.14
RYR2-2	HEK293T	PBS20 pos. 13 del	3	S513	N715	2024.04.14
KRT12-2	HEK293T	untransfected	1	S513	N701	2024.04.14
KRT12-2	HEK293T	untransfected	2	S513	N702	2024.04.14
KRT12-2	HEK293T	untransfected	3	S513	N703	2024.04.14
KRT12-2	HEK293T	short PBS	1	S513	N704	2024.04.14
KRT12-2	HEK293T	short PBS	2	S513	N705	2024.04.14
KRT12-2	HEK293T	short PBS	3	S513	N706	2024.04.14
KRT12-2	HEK293T	PBS17	1	S513	N707	2024.04.14
KRT12-2	HEK293T	PBS17	2	S513	N710	2024.04.14
KRT12-2	HEK293T	PBS17	3	S513	N711	2024.04.14
KRT12-2	HEK293T	PBS20 pos. 13 del	1	S513	N712	2024.04.14
KRT12-2	HEK293T	PBS20 pos. 13 del	2	S513	N714	2024.04.14
KRT12-2	HEK293T	PBS20 pos. 13 del	3	S513	N715	2024.04.14
CYP1A2	HEK293T	untransfected	1	S520	N701	2024.04.14
CYP1A2	HEK293T	untransfected	2	S520	N702	2024.04.14
CYP1A2	HEK293T	untransfected	3	S520	N703	2024.04.14
CYP1A2	HEK293T	short PBS	1	S520	N704	2024.04.14
CYP1A2	HEK293T	short PBS	2	S520	N705	2024.04.14
CYP1A2	HEK293T	short PBS	3	S520	N706	2024.04.14
CYP1A2	HEK293T	PBS17	1	S520	N707	2024.04.14
CYP1A2	HEK293T	PBS17	2	S520	N710	2024.04.14
CYP1A2	HEK293T	PBS17	3	S520	N711	2024.04.14
CYP1A2	HEK293T	PBS20 pos. 13 del	1	S520	N712	2024.04.14
CYP1A2	HEK293T	PBS20 pos. 13 del	2	S520	N714	2024.04.14
CYP1A2	HEK293T	PBS20 pos. 13 del	3	S520	N715	2024.04.14
CYP2B6	HEK293T	untransfected	1	S520	N701	2024.04.14
CYP2B6	HEK293T	untransfected	2	S520	N702	2024.04.14
CYP2B6	HEK293T	untransfected	3	S520	N703	2024.04.14
CYP2B6	HEK293T	short PBS	1	S520	N704	2024.04.14
CYP2B6	HEK293T	short PBS	2	S520	N705	2024.04.14
CYP2B6	HEK293T	short PBS	3	S520	N706	2024.04.14
CYP2B6	HEK293T	PBS17	1	S520	N707	2024.04.14
CYP2B6	HEK293T	PBS17	2	S520	N710	2024.04.14
CYP2B6	HEK293T	PBS17	3	S520	N711	2024.04.14
CYP2B6	HEK293T	PBS20 pos. 13 del	1	S520	N712	2024.04.14
CYP2B6	HEK293T	PBS20 pos. 13 del	2	S520	N714	2024.04.14
CYP2B6	HEK293T	PBS20 pos. 13 del	3	S520	N715	2024.04.14
CYP2B6	HEK293T	untransfected	1	S520	N701	2024.04.14
CYP2B6	HEK293T	untransfected	2	S520	N702	2024.04.14
CYP2B6	HEK293T	untransfected	3	S520	N703	2024.04.14
CYP2B6	HEK293T	short PBS	1	S521	N701	2024.04.14
CYP2B6	HEK293T	short PBS	2	S521	N702	2024.04.14
CYP2B6	HEK293T	short PBS	3	S521	N703	2024.04.14
CYP2B6	HEK293T	PBS17	1	S521	N704	2024.04.14
CYP2B6	HEK293T	PBS17	2	S521	N705	2024.04.14
CYP2B6	HEK293T	PBS17	3	S521	N706	2024.04.14
CYP2B6	HEK293T	PBS20 pos. 13 del	1	S521	N707	2024.04.14
CYP2B6	HEK293T	PBS20 pos. 13 del	2	S521	N710	2024.04.14
CYP2B6	HEK293T	PBS20 pos. 13 del	3	S521	N711	2024.04.14
LRRK2	HuES9	untransfected	1	S520	N701	2023.11.17
LRRK2	HuES9	untransfected	2	S520	N702	2023.11.17
LRRK2	HuES9	untransfected	3	S520	N703	2023.11.17
LRRK2	HuES9	short PBS	1	S521	N701	2023.11.17
LRRK2	HuES9	short PBS	2	S521	N702	2023.11.17
LRRK2	HuES9	short PBS	3	S521	N703	2023.11.17
LRRK2	HuES9	PBS20 pos. 13 del	1	S521	N712	2023.11.17
LRRK2	HuES9	PBS20 pos. 13 del	2	S521	N714	2023.11.17
LRRK2	HuES9	PBS20 pos. 13 del	3	S521	N715	2023.11.17
GBA1	HuES9	untransfected	1	S520	N701	2023.11.17
GBA1	HuES9	untransfected	2	S520	N702	2023.11.17
GBA1	HuES9	untransfected	3	S520	N703	2023.11.17
GBA1	HuES9	short PBS	1	S520	N704	2023.11.17
GBA1	HuES9	short PBS	2	S520	N705	2023.11.17
GBA1	HuES9	short PBS	3	S520	N706	2023.11.17
GBA1	HuES9	PBS20 pos. 13 del	1	S520	N707	2023.11.17
GBA1	HuES9	PBS20 pos. 13 del	2	S520	N710	2023.11.17
GBA1	HuES9	PBS20 pos. 13 del	3	S520	N711	2023.11.17
CDKL5	HEK293T-RNP	untransfected	1	S521	N701	2025-09-11
CDKL5	HEK293T-RNP	untransfected	2	S521	N702	2025-09-11
CDKL5	HEK293T-RNP	untransfected	3	S521	N703	2025-09-11
CDKL5	HEK293T-RNP	PBS8	1	S521	N704	2025-09-11
CDKL5	HEK293T-RNP	PBS8	2	S521	N705	2025-09-11
CDKL5	HEK293T-RNP	PBS8	3	S521	N706	2025-09-11
CDKL5	HEK293T-RNP	PBS12	1	S521	N707	2025-09-11
CDKL5	HEK293T-RNP	PBS12	2	S521	N710	2025-09-11
CDKL5	HEK293T-RNP	PBS12	3	S521	N711	2025-09-11
CDKL5	HEK293T-RNP	PBS20 pos. 13 del	1	S521	N712	2025-09-11
CDKL5	HEK293T-RNP	PBS20 pos. 13 del	2	S521	N714	2025-09-11
CDKL5	HEK293T-RNP	PBS20 pos. 13 del	3	S521	N715	2025-09-11
COL7A1_e23	HEK293T-RNP	untransfected	1	S521	N701	2025-09-11
COL7A1_e23	HEK293T-RNP	untransfected	2	S521	N702	2025-09-11
COL7A1_e23	HEK293T-RNP	untransfected	3	S521	N703	2025-09-11
COL7A1_e23	HEK293T-RNP	PBS8	1	S521	N704	2025-09-11
COL7A1_e23	HEK293T-RNP	PBS8	2	S521	N705	2025-09-11
COL7A1_e23	HEK293T-RNP	PBS8	3	S521	N706	2025-09-11
COL7A1_e23	HEK293T-RNP	PBS12	1	S521	N707	2025-09-11
COL7A1_e23	HEK293T-RNP	PBS12	2	S521	N710	2025-09-11
COL7A1_e23	HEK293T-RNP	PBS12	3	S521	N711	2025-09-11
COL7A1_e23	HEK293T-RNP	PBS20 pos. 13 del	1	S521	N712	2025-09-11
COL7A1_e23	HEK293T-RNP	PBS20 pos. 13 del	2	S521	N714	2025-09-11
COL7A1_e23	HEK293T-RNP	PBS20 pos. 13 del	3	S521	N715	2025-09-11
CACNA1C_e14	HEK293T-RNP	untransfected	1	S521	N701	2025-09-11
CACNA1C_e14	HEK293T-RNP	untransfected	2	S521	N702	2025-09-11
CACNA1C_e14	HEK293T-RNP	untransfected	3	S521	N703	2025-09-11
CACNA1C_e14	HEK293T-RNP	PBS8	1	S521	N704	2025-09-11
CACNA1C_e14	HEK293T-RNP	PBS8	2	S521	N705	2025-09-11
CACNA1C_e14	HEK293T-RNP	PBS8	3	S521	N706	2025-09-11
CACNA1C_e14	HEK293T-RNP	PBS12	1	S521	N707	2025-09-11
CACNA1C_e14	HEK293T-RNP	PBS12	2	S521	N710	2025-09-11
CACNA1C_e14	HEK293T-RNP	PBS12	3	S521	N711	2025-09-11
CACNA1C_e14	HEK293T-RNP	PBS20 pos. 13 del	1	S521	N712	2025-09-11
CACNA1C_e14	HEK293T-RNP	PBS20 pos. 13 del	2	S521	N714	2025-09-11
CACNA1C_e14	HEK293T-RNP	PBS20 pos. 13 del	3	S521	N715	2025-09-11
CDKL5	HEK293T-PE3	untransfected	1	S513	N701	2025-09-22
CDKL5	HEK293T-PE3	untransfected	2	S513	N702	2025-09-22
CDKL5	HEK293T-PE3	untransfected	3	S513	N703	2025-09-22
CDKL5	HEK293T-PE3	PBS12	1	S513	N707	2025-09-22
CDKL5	HEK293T-PE3	PBS12	2	S513	N710	2025-09-22
CDKL5	HEK293T-PE3	PBS12	3	S513	N711	2025-09-22
CDKL5	HEK293T-PE3	PBS20	1	S513	N712	2025-09-22
CDKL5	HEK293T-PE3	PBS20	2	S513	N714	2025-09-22
CDKL5	HEK293T-PE3	PBS20	3	S513	N715	2025-09-22
CDKL5	HEK293T-PE3	PBS20 pos. 13 del	1	S518	N701	2025-09-22
CDKL5	HEK293T-PE3	PBS20 pos. 13 del	2	S518	N702	2025-09-22
CDKL5	HEK293T-PE3	PBS20 pos. 13 del	3	S518	N703	2025-09-22
CTNNB1	HEK293T-PE3	untransfected	1	S513	N701	2025-09-22
CTNNB1	HEK293T-PE3	untransfected	2	S513	N702	2025-09-22
CTNNB1	HEK293T-PE3	untransfected	3	S513	N703	2025-09-22
CTNNB1	HEK293T-PE3	PBS12	1	S513	N707	2025-09-22
CTNNB1	HEK293T-PE3	PBS12	2	S513	N710	2025-09-22
CTNNB1	HEK293T-PE3	PBS12	3	S513	N711	2025-09-22
CTNNB1	HEK293T-PE3	PBS20	1	S513	N712	2025-09-22
CTNNB1	HEK293T-PE3	PBS20	2	S513	N714	2025-09-22
CTNNB1	HEK293T-PE3	PBS20	3	S513	N715	2025-09-22
CTNNB1	HEK293T-PE3	PBS20 pos. 13 del	1	S518	N701	2025-09-22
CTNNB1	HEK293T-PE3	PBS20 pos. 13 del	2	S518	N702	2025-09-22
CTNNB1	HEK293T-PE3	PBS20 pos. 13 del	3	S518	N703	2025-09-22
CXCR4	HEK293T-PE3	untransfected	1	S513	N701	2025-09-22
CXCR4	HEK293T-PE3	untransfected	2	S513	N702	2025-09-22
CXCR4	HEK293T-PE3	untransfected	3	S513	N703	2025-09-22
CXCR4	HEK293T-PE3	PBS12	1	S513	N707	2025-09-22
CXCR4	HEK293T-PE3	PBS12	2	S513	N710	2025-09-22
CXCR4	HEK293T-PE3	PBS12	3	S513	N711	2025-09-22
CXCR4	HEK293T-PE3	PBS20	1	S513	N712	2025-09-22
CXCR4	HEK293T-PE3	PBS20	2	S513	N714	2025-09-22
CXCR4	HEK293T-PE3	PBS20	3	S513	N715	2025-09-22
CXCR4	HEK293T-PE3	PBS20 pos. 13 del	1	S518	N701	2025-09-22
CXCR4	HEK293T-PE3	PBS20 pos. 13 del	2	S518	N702	2025-09-22
CXCR4	HEK293T-PE3	PBS20 pos. 13 del	3	S518	N703	2025-09-22
IL2RB	HEK293T-PE3	untransfected	1	S513	N701	2025-09-22
IL2RB	HEK293T-PE3	untransfected	2	S513	N702	2025-09-22
IL2RB	HEK293T-PE3	untransfected	3	S513	N703	2025-09-22
IL2RB	HEK293T-PE3	PBS12	1	S513	N707	2025-09-22
IL2RB	HEK293T-PE3	PBS12	2	S513	N710	2025-09-22
IL2RB	HEK293T-PE3	PBS12	3	S513	N711	2025-09-22
IL2RB	HEK293T-PE3	PBS20	1	S513	N712	2025-09-22
IL2RB	HEK293T-PE3	PBS20	2	S513	N714	2025-09-22
IL2RB	HEK293T-PE3	PBS20	3	S513	N715	2025-09-22
IL2RB	HEK293T-PE3	PBS20 pos. 13 del	1	S518	N701	2025-09-22
IL2RB	HEK293T-PE3	PBS20 pos. 13 del	2	S518	N702	2025-09-22
IL2RB	HEK293T-PE3	PBS20 pos. 13 del	3	S518	N703	2025-09-22
HBG	HEK293T-PE3	untransfected	1	S513	N701	2025-09-22
HBG	HEK293T-PE3	untransfected	2	S513	N702	2025-09-22
HBG	HEK293T-PE3	untransfected	3	S513	N703	2025-09-22
HBG	HEK293T-PE3	PBS12	1	S513	N707	2025-09-22
HBG	HEK293T-PE3	PBS12	2	S513	N710	2025-09-22
HBG	HEK293T-PE3	PBS12	3	S513	N711	2025-09-22
HBG	HEK293T-PE3	PBS20	1	S513	N712	2025-09-22
HBG	HEK293T-PE3	PBS20	2	S513	N714	2025-09-22
HBG	HEK293T-PE3	PBS20	3	S513	N715	2025-09-22
HBG	HEK293T-PE3	PBS20 pos. 13 del	1	S518	N701	2025-09-22
HBG	HEK293T-PE3	PBS20 pos. 13 del	2	S518	N702	2025-09-22
HBG	HEK293T-PE3	PBS20 pos. 13 del	3	S518	N703	2025-09-22
COL7A1_e23	HEK293T-PE3	untransfected	1	S513	N701	2025-09-22
COL7A1_e23	HEK293T-PE3	untransfected	2	S513	N702	2025-09-22
COL7A1_e23	HEK293T-PE3	untransfected	3	S513	N703	2025-09-22
COL7A1_e23	HEK293T-PE3	PBS12	1	S513	N707	2025-09-22
COL7A1_e23	HEK293T-PE3	PBS12	2	S513	N710	2025-09-22
COL7A1_e23	HEK293T-PE3	PBS12	3	S513	N711	2025-09-22
COL7A1_e23	HEK293T-PE3	PBS20	1	S513	N712	2025-09-22
COL7A1_e23	HEK293T-PE3	PBS20	2	S513	N714	2025-09-22
COL7A1_e23	HEK293T-PE3	PBS20	3	S513	N715	2025-09-22
COL7A1_e23	HEK293T-PE3	PBS20 pos. 13 del	1	S518	N701	2025-09-22
COL7A1_e23	HEK293T-PE3	PBS20 pos. 13 del	2	S518	N702	2025-09-22
COL7A1_e23	HEK293T-PE3	PBS20 pos. 13 del	3	S518	N703	2025-09-22
CACNA1C_e14	HEK293T-PE3	untransfected	1	S513	N701	2025-09-22
CACNA1C_e14	HEK293T-PE3	untransfected	2	S513	N702	2025-09-22
CACNA1C_e14	HEK293T-PE3	untransfected	3	S513	N703	2025-09-22
CACNA1C_e14	HEK293T-PE3	PBS12	1	S513	N707	2025-09-22
CACNA1C_e14	HEK293T-PE3	PBS12	2	S513	N710	2025-09-22
CACNA1C_e14	HEK293T-PE3	PBS12	3	S513	N711	2025-09-22
CACNA1C_e14	HEK293T-PE3	PBS20	1	S513	N712	2025-09-22
CACNA1C_e14	HEK293T-PE3	PBS20	2	S513	N714	2025-09-22
CACNA1C_e14	HEK293T-PE3	PBS20	3	S513	N715	2025-09-22
CACNA1C_e14	HEK293T-PE3	PBS20 pos. 13 del	1	S518	N701	2025-09-22
CACNA1C_e14	HEK293T-PE3	PBS20 pos. 13 del	2	S518	N702	2025-09-22
CACNA1C_e14	HEK293T-PE3	PBS20 pos. 13 del	3	S518	N703	2025-09-22
COL7A1_e7-8	HEK293T-PE3	untransfected	1	S521	N701	2025-09-22
COL7A1_e7-8	HEK293T-PE3	untransfected	2	S521	N702	2025-09-22
COL7A1_e7-8	HEK293T-PE3	untransfected	3	S521	N703	2025-09-22
COL7A1_e7-8	HEK293T-PE3	PBS12	1	S521	N707	2025-09-22
COL7A1_e7-8	HEK293T-PE3	PBS12	2	S521	N710	2025-09-22
COL7A1_e7-8	HEK293T-PE3	PBS12	3	S521	N711	2025-09-22
COL7A1_e7-8	HEK293T-PE3	PBS20	1	S521	N712	2025-09-22
COL7A1_e7-8	HEK293T-PE3	PBS20	2	S521	N714	2025-09-22
COL7A1_e7-8	HEK293T-PE3	PBS20	3	S521	N715	2025-09-22
COL7A1_e7-8	HEK293T-PE3	PBS20 pos. 13 del	1	S520	N701	2025-09-22
COL7A1_e7-8	HEK293T-PE3	PBS20 pos. 13 del	2	S520	N702	2025-09-22
COL7A1_e7-8	HEK293T-PE3	PBS20 pos. 13 del	3	S520	N703	2025-09-22
CACNA1C_e13	HEK293T-PE3	untransfected	1	S521	N701	2025-09-22
CACNA1C_e13	HEK293T-PE3	untransfected	2	S521	N702	2025-09-22
CACNA1C_e13	HEK293T-PE3	untransfected	3	S521	N703	2025-09-22
CACNA1C_e13	HEK293T-PE3	PBS12	1	S521	N707	2025-09-22
CACNA1C_e13	HEK293T-PE3	PBS12	2	S521	N710	2025-09-22
CACNA1C_e13	HEK293T-PE3	PBS12	3	S521	N711	2025-09-22
CACNA1C_e13	HEK293T-PE3	PBS20	1	S521	N712	2025-09-22
CACNA1C_e13	HEK293T-PE3	PBS20	2	S521	N714	2025-09-22
CACNA1C_e13	HEK293T-PE3	PBS20	3	S521	N715	2025-09-22
CACNA1C_e13	HEK293T-PE3	PBS20 pos. 13 del	1	S520	N701	2025-09-22
CACNA1C_e13	HEK293T-PE3	PBS20 pos. 13 del	2	S520	N702	2025-09-22
CACNA1C_e13	HEK293T-PE3	PBS20 pos. 13 del	3	S520	N703	2025-09-22
CDKL5	HEK293T-PE3	untransfected	1	S513	N701	2025-09-22
CDKL5	HEK293T-PE3	untransfected	2	S513	N702	2025-09-22
CDKL5	HEK293T-PE3	untransfected	3	S513	N703	2025-09-22
CDKL5	HEK293T-PE3	PBS12	1	S518	N707	2025-09-22
CDKL5	HEK293T-PE3	PBS12	2	S518	N710	2025-09-22
CDKL5	HEK293T-PE3	PBS12	3	S518	N711	2025-09-22
CDKL5	HEK293T-PE3	PBS20	1	S518	N712	2025-09-22
CDKL5	HEK293T-PE3	PBS20	2	S518	N714	2025-09-22
CDKL5	HEK293T-PE3	PBS20	3	S518	N715	2025-09-22
CDKL5	HEK293T-PE3	PBS20 pos. 13 del	1	S520	N701	2025-09-22
CDKL5	HEK293T-PE3	PBS20 pos. 13 del	2	S520	N702	2025-09-22
CDKL5	HEK293T-PE3	PBS20 pos. 13 del	3	S520	N703	2025-09-22
CTNNB1	HEK293T-Cas9	untransfected	1	S513	N701	2025-09-22
CTNNB1	HEK293T-Cas9	untransfected	2	S513	N702	2025-09-22
CTNNB1	HEK293T-Cas9	untransfected	3	S513	N703	2025-09-22
CTNNB1	HEK293T-Cas9	PBS12	1	S518	N707	2025-09-22
CTNNB1	HEK293T-Cas9	PBS12	2	S518	N710	2025-09-22
CTNNB1	HEK293T-Cas9	PBS12	3	S518	N711	2025-09-22
CTNNB1	HEK293T-Cas9	PBS20	1	S518	N712	2025-09-22
CTNNB1	HEK293T-Cas9	PBS20	2	S518	N714	2025-09-22
CTNNB1	HEK293T-Cas9	PBS20	3	S518	N715	2025-09-22
CTNNB1	HEK293T-Cas9	PBS20 pos. 13 del	1	S520	N701	2025-09-22
CTNNB1	HEK293T-Cas9	PBS20 pos. 13 del	2	S520	N702	2025-09-22
CTNNB1	HEK293T-Cas9	PBS20 pos. 13 del	3	S520	N703	2025-09-22
CXCR4	HEK293T-Cas9	untransfected	1	S513	N701	2025-09-22
CXCR4	HEK293T-Cas9	untransfected	2	S513	N702	2025-09-22
CXCR4	HEK293T-Cas9	untransfected	3	S513	N703	2025-09-22
CXCR4	HEK293T-Cas9	PBS12	1	S518	N707	2025-09-22
CXCR4	HEK293T-Cas9	PBS12	2	S518	N710	2025-09-22
CXCR4	HEK293T-Cas9	PBS12	3	S518	N711	2025-09-22
CXCR4	HEK293T-Cas9	PBS20	1	S518	N712	2025-09-22
CXCR4	HEK293T-Cas9	PBS20	2	S518	N714	2025-09-22
CXCR4	HEK293T-Cas9	PBS20	3	S518	N715	2025-09-22
CXCR4	HEK293T-Cas9	PBS20 pos. 13 del	1	S520	N701	2025-09-22
CXCR4	HEK293T-Cas9	PBS20 pos. 13 del	2	S520	N702	2025-09-22
CXCR4	HEK293T-Cas9	PBS20 pos. 13 del	3	S520	N703	2025-09-22
IL2RB	HEK293T-Cas9	untransfected	1	S513	N701	2025-09-22
IL2RB	HEK293T-Cas9	untransfected	2	S513	N702	2025-09-22
IL2RB	HEK293T-Cas9	untransfected	3	S513	N703	2025-09-22
IL2RB	HEK293T-Cas9	PBS12	1	S518	N707	2025-09-22
IL2RB	HEK293T-Cas9	PBS12	2	S518	N710	2025-09-22
IL2RB	HEK293T-Cas9	PBS12	3	S518	N711	2025-09-22
IL2RB	HEK293T-Cas9	PBS20	1	S518	N712	2025-09-22
IL2RB	HEK293T-Cas9	PBS20	2	S518	N714	2025-09-22
IL2RB	HEK293T-Cas9	PBS20	3	S518	N715	2025-09-22
IL2RB	HEK293T-Cas9	PBS20 pos. 13 del	1	S520	N701	2025-09-22
IL2RB	HEK293T-Cas9	PBS20 pos. 13 del	2	S520	N702	2025-09-22
IL2RB	HEK293T-Cas9	PBS20 pos. 13 del	3	S520	N703	2025-09-22
HBG	HEK293T-Cas9	untransfected	1	S513	N701	2025-09-22
HBG	HEK293T-Cas9	untransfected	2	S513	N702	2025-09-22
HBG	HEK293T-Cas9	untransfected	3	S513	N703	2025-09-22
HBG	HEK293T-Cas9	PBS12	1	S518	N707	2025-09-22
HBG	HEK293T-Cas9	PBS12	2	S518	N710	2025-09-22
HBG	HEK293T-Cas9	PBS12	3	S518	N711	2025-09-22
HBG	HEK293T-Cas9	PBS20	1	S518	N712	2025-09-22
HBG	HEK293T-Cas9	PBS20	2	S518	N714	2025-09-22
HBG	HEK293T-Cas9	PBS20	3	S518	N715	2025-09-22
HBG	HEK293T-Cas9	PBS20 pos. 13 del	1	S520	N701	2025-09-22
HBG	HEK293T-Cas9	PBS20 pos. 13 del	2	S520	N702	2025-09-22
HBG	HEK293T-Cas9	PBS20 pos. 13 del	3	S520	N703	2025-09-22
COL7A1_e23	HEK293T-Cas9	untransfected	1	S513	N701	2025-09-22
COL7A1_e23	HEK293T-Cas9	untransfected	2	S513	N702	2025-09-22
COL7A1_e23	HEK293T-Cas9	untransfected	3	S513	N703	2025-09-22
COL7A1_e23	HEK293T-Cas9	PBS12	1	S518	N707	2025-09-22
COL7A1_e23	HEK293T-Cas9	PBS12	2	S518	N710	2025-09-22
COL7A1_e23	HEK293T-Cas9	PBS12	3	S518	N711	2025-09-22
COL7A1_e23	HEK293T-Cas9	PBS20	1	S518	N712	2025-09-22
COL7A1_e23	HEK293T-Cas9	PBS20	2	S518	N714	2025-09-22
COL7A1_e23	HEK293T-Cas9	PBS20	3	S518	N715	2025-09-22
COL7A1_e23	HEK293T-Cas9	PBS20 pos. 13 del	1	S520	N701	2025-09-22
COL7A1_e23	HEK293T-Cas9	PBS20 pos. 13 del	2	S520	N702	2025-09-22
COL7A1_e23	HEK293T-Cas9	PBS20 pos. 13 del	3	S520	N703	2025-09-22
CACNA1C_e14	HEK293T-Cas9	untransfected	1	S513	N701	2025-09-22
CACNA1C_e14	HEK293T-Cas9	untransfected	2	S513	N702	2025-09-22
CACNA1C_e14	HEK293T-Cas9	untransfected	3	S513	N703	2025-09-22
CACNA1C_e14	HEK293T-Cas9	PBS12	1	S518	N707	2025-09-22
CACNA1C_e14	HEK293T-Cas9	PBS12	2	S518	N710	2025-09-22
CACNA1C_e14	HEK293T-Cas9	PBS12	3	S518	N711	2025-09-22
CACNA1C_e14	HEK293T-Cas9	PBS20	1	S518	N712	2025-09-22
CACNA1C_e14	HEK293T-Cas9	PBS20	2	S518	N714	2025-09-22
CACNA1C_e14	HEK293T-Cas9	PBS20	3	S518	N715	2025-09-22
CACNA1C_e14	HEK293T-Cas9	PBS20 pos. 13 del	1	S520	N701	2025-09-22
CACNA1C_e14	HEK293T-Cas9	PBS20 pos. 13 del	2	S520	N702	2025-09-22
CACNA1C_e14	HEK293T-Cas9	PBS20 pos. 13 del	3	S520	N703	2025-09-22
COL7A1_e7-8	HEK293T-Cas9	untransfected	1	S513	N701	2025-09-22
COL7A1_e7-8	HEK293T-Cas9	untransfected	2	S513	N702	2025-09-22
COL7A1_e7-8	HEK293T-Cas9	untransfected	3	S513	N703	2025-09-22
COL7A1_e7-8	HEK293T-Cas9	PBS12	1	S518	N707	2025-09-22
COL7A1_e7-8	HEK293T-Cas9	PBS12	2	S518	N710	2025-09-22
COL7A1_e7-8	HEK293T-Cas9	PBS12	3	S518	N711	2025-09-22
COL7A1_e7-8	HEK293T-Cas9	PBS20	1	S518	N712	2025-09-22
COL7A1_e7-8	HEK293T-Cas9	PBS20	2	S518	N714	2025-09-22
COL7A1_e7-8	HEK293T-Cas9	PBS20	3	S518	N715	2025-09-22
COL7A1_e7-8	HEK293T-Cas9	PBS20 pos. 13 del	1	S520	N701	2025-09-22
COL7A1_e7-8	HEK293T-Cas9	PBS20 pos. 13 del	2	S520	N702	2025-09-22
COL7A1_e7-8	HEK293T-Cas9	PBS20 pos. 13 del	3	S520	N703	2025-09-22
CACNA1C_e13	HEK293T-Cas9	untransfected	1	S513	N701	2025-09-22
CACNA1C_e13	HEK293T-Cas9	untransfected	2	S513	N702	2025-09-22
CACNA1C_e13	HEK293T-Cas9	untransfected	3	S513	N703	2025-09-22
CACNA1C_e13	HEK293T-Cas9	PBS12	1	S518	N707	2025-09-22
CACNA1C_e13	HEK293T-Cas9	PBS12	2	S518	N710	2025-09-22
CACNA1C_e13	HEK293T-Cas9	PBS12	3	S518	N711	2025-09-22
CACNA1C_e13	HEK293T-Cas9	PBS20	1	S518	N712	2025-09-22
CACNA1C_e13	HEK293T-Cas9	PBS20	2	S518	N714	2025-09-22
CACNA1C_e13	HEK293T-Cas9	PBS20	3	S518	N715	2025-09-22
CACNA1C_e13	HEK293T-Cas9	PBS20 pos. 13 del	1	S520	N701	2025-09-22
CACNA1C_e13	HEK293T-Cas9	PBS20 pos. 13 del	2	S520	N702	2025-09-22
CACNA1C_e13	HEK293T-Cas9	PBS20 pos. 13 del	3	S520	N703	2025-09-22
DNMT	HEK293T	untransfected	1	S521	N701	2025-09-29
DNMT	HEK293T	untransfected	2	S521	N702	2025-09-29
DNMT	HEK293T	untransfected	3	S521	N703	2025-09-29
DNMT	HEK293T	PBS12	1	S521	N707	2025-09-29
DNMT	HEK293T	PBS12	2	S521	N710	2025-09-29
DNMT	HEK293T	PBS12	3	S521	N711	2025-09-29
DNMT	HEK293T	PBS12+scrambled end	1	S521	N712	2025-09-29
DNMT	HEK293T	PBS12+scrambled end	2	S521	N714	2025-09-29
DNMT	HEK293T	PBS12+scrambled end	3	S521	N715	2025-09-29
DNMT	HEK293T	PBS20 pos. 13 del	1	S520	N712	2025-09-29
DNMT	HEK293T	PBS20 pos. 13 del	2	S520	N714	2025-09-29
DNMT	HEK293T	PBS20 pos. 13 del	3	S520	N715	2025-09-29
HEK4	HEK293T	untransfected	1	S513	N701	2025-10-20
HEK4	HEK293T	untransfected	2	S513	N702	2025-10-20
HEK4	HEK293T	untransfected	3	S513	N703	2025-10-20
HEK4	HEK293T	PBS12	1	S513	N704	2025-10-20
HEK4	HEK293T	PBS12	2	S513	N705	2025-10-20
HEK4	HEK293T	PBS12	3	S513	N706	2025-10-20
HEK4	HEK293T	PBS20 pos. 13 del	1	S513	N707	2025-10-20
HEK4	HEK293T	PBS20 pos. 13 del	2	S513	N710	2025-10-20
HEK4	HEK293T	PBS20 pos. 13 del	3	S513	N711	2025-10-20
HEK4-OT1	HEK293T	untransfected	1	S513	N701	2025-10-20
HEK4-OT1	HEK293T	untransfected	2	S513	N702	2025-10-20
HEK4-OT1	HEK293T	untransfected	3	S513	N703	2025-10-20
HEK4-OT1	HEK293T	PBS12	1	S513	N704	2025-10-20
HEK4-OT1	HEK293T	PBS12	2	S513	N705	2025-10-20
HEK4-OT1	HEK293T	PBS12	3	S513	N706	2025-10-20
HEK4-OT1	HEK293T	PBS20 pos. 13 del	1	S513	N707	2025-10-20
HEK4-OT1	HEK293T	PBS20 pos. 13 del	2	S513	N710	2025-10-20
HEK4-OT1	HEK293T	PBS20 pos. 13 del	3	S513	N711	2025-10-20
HEK4-OT2	HEK293T	untransfected	1	S513	N701	2025-10-20
HEK4-OT2	HEK293T	untransfected	2	S513	N702	2025-10-20
HEK4-OT2	HEK293T	untransfected	3	S513	N703	2025-10-20
HEK4-OT2	HEK293T	PBS12	1	S513	N704	2025-10-20
HEK4-OT2	HEK293T	PBS12	2	S513	N705	2025-10-20
HEK4-OT2	HEK293T	PBS12	3	S513	N706	2025-10-20
HEK4-OT2	HEK293T	PBS20 pos. 13 del	1	S513	N707	2025-10-20
HEK4-OT2	HEK293T	PBS20 pos. 13 del	2	S513	N710	2025-10-20
HEK4-OT2	HEK293T	PBS20 pos. 13 del	3	S513	N711	2025-10-20
HEK4-OT3	HEK293T	untransfected	1	S515	N704	2025-10-20
HEK4-OT3	HEK293T	untransfected	2	S515	N705	2025-10-20
HEK4-OT3	HEK293T	untransfected	3	S515	N706	2025-10-20
HEK4-OT3	HEK293T	PBS12	1	S515	N707	2025-10-20
HEK4-OT3	HEK293T	PBS12	2	S515	N710	2025-10-20
HEK4-OT3	HEK293T	PBS12	3	S515	N711	2025-10-20
HEK4-OT3	HEK293T	PBS20 pos. 13 del	1	S515	N712	2025-10-20
HEK4-OT3	HEK293T	PBS20 pos. 13 del	2	S515	N714	2025-10-20
HEK4-OT3	HEK293T	PBS20 pos. 13 del	3	S515	N715	2025-10-20
HEK4-OT4	HEK293T	untransfected	1	S513	N701	2025-10-20
HEK4-OT4	HEK293T	untransfected	2	S513	N702	2025-10-20
HEK4-OT4	HEK293T	untransfected	3	S513	N703	2025-10-20
HEK4-OT4	HEK293T	PBS12	1	S513	N704	2025-10-20
HEK4-OT4	HEK293T	PBS12	2	S513	N705	2025-10-20
HEK4-OT4	HEK293T	PBS12	3	S513	N706	2025-10-20
HEK4-OT4	HEK293T	PBS20 pos. 13 del	1	S513	N707	2025-10-20
HEK4-OT4	HEK293T	PBS20 pos. 13 del	2	S513	N710	2025-10-20
HEK4-OT4	HEK293T	PBS20 pos. 13 del	3	S513	N711	2025-10-20
HBB	HEK293T	untransfected	1	S513	N701	2025-10-20
HBB	HEK293T	untransfected	2	S513	N702	2025-10-20
HBB	HEK293T	untransfected	3	S513	N703	2025-10-20
HBB	HEK293T	PBS12	1	S513	N704	2025-10-20
HBB	HEK293T	PBS12	2	S513	N705	2025-10-20
HBB	HEK293T	PBS12	3	S513	N706	2025-10-20
HBB	HEK293T	PBS20 pos. 13 del	1	S513	N707	2025-10-20
HBB	HEK293T	PBS20 pos. 13 del	2	S513	N710	2025-10-20
HBB	HEK293T	PBS20 pos. 13 del	3	S513	N711	2025-10-20
HBB-OT1	HEK293T	untransfected	1	S513	N701	2025-10-20
HBB-OT1	HEK293T	untransfected	2	S513	N702	2025-10-20
HBB-OT1	HEK293T	untransfected	3	S513	N703	2025-10-20
HBB-OT1	HEK293T	PBS12	1	S513	N704	2025-10-20
HBB-OT1	HEK293T	PBS12	2	S513	N705	2025-10-20
HBB-OT1	HEK293T	PBS12	3	S513	N706	2025-10-20
HBB-OT1	HEK293T	PBS20 pos. 13 del	1	S513	N707	2025-10-20
HBB-OT1	HEK293T	PBS20 pos. 13 del	2	S513	N710	2025-10-20
HBB-OT1	HEK293T	PBS20 pos. 13 del	3	S513	N711	2025-10-20
