# Supplementary material for: Disrupting pegRNA intramolecular complementarity via PBS and spacer sequence alterations can enhance prime editing efficiency
Source: Nucleic Acids Res. 2026 Apr 21;54(7):gkag292. doi: 10.1093/nar/gkag292 (PMC13096808; doi:10.1093/nar/gkag292)
Supplement: gkag292_Supplemental_Files [file gkag292_supplemental_files.zip › Supplementary data and statistics.xlsx]

## Sheet: Fig. 1b
PBS length	PE2max						PE4max
	pegRNA			epegRNA			pegRNA			epegRNA
	n	Mean	SD	n	Mean	SD	n	Mean	SD	n	Mean	SD
1	42	0.338058	1.10236	40	0.541576	1.92135	36	0.307631	1.14253	44	0.191228	0.630712
2	47	0.421992	1.23032	42	0.388714	0.997423	39	0.361314	0.917526	44	0.259568	0.757549
3	44	0.662266	2.07112	39	0.722455	2.21488	31	0.20919	0.373481	43	0.594663	2.1128
4	47	0.439844	1.26461	40	0.344992	0.828154	35	0.477635	1.02153	47	0.204638	0.458064
5	52	0.760882	1.81483	45	1.84999	4.91689	39	0.735779	1.94249	52	1.43366	4.4527
6	160	5.17157	10.1983	144	10.6694	17.3054	121	7.36113	16.6494	160	8.26067	14.1626
7	153	8.10865	14.5175	142	15.7903	22.1879	121	9.26804	19.4976	156	12.4408	19.3008
8	161	11.7075	15.4151	146	20.8247	22.3759	125	16.2301	23.3817	161	16.3225	19.5879
9	151	15.6801	17.0178	136	25.7252	23.4599	111	21.5568	26.0256	153	21.7634	21.3369
10	171	17.8223	19.2491	157	27.6805	24.7051	136	23.1095	26.8688	168	23.6573	22.624
11	182	21.3993	21.8061	174	31.603	26.3621	151	29.7452	33.3331	182	26.5048	23.5099
12	137	19.2682	18.4504	127	31.8546	24.1298	102	26.325	28.5712	139	25.9427	21.3826
13	143	16.9457	17.3763	138	29.1179	23.4154	114	24.7789	26.6706	151	23.7309	20.3381
14	169	21.7007	20.3637	150	34.8191	24.8822	139	31.071	29.3504	170	28.5883	22.4094
15	154	18.1894	17.9145	137	27.8359	23.9057	116	29.9069	29.834	150	23.13	21.1214
16	121	14.916	16.0854	103	20.9033	21.108	89	24.197	25.6212	123	16.2237	18.2477
17	111	17.0201	18.1548	104	21.5713	21.269	78	26.5823	30.495	122	18.0484	19.1721
	2045			1864			1583			2065			7557

## Sheet: Fig. 1c
target name	PBS length	RTT length	indel (%)																Unpaired, two-tailed t-test
			untransfected			Mean	SD	gRNA			Mean	SD	pegRNA			Mean	SD			FANCF	EMX1 (PBS15)	EMX1	HEXA	RUNX1 (PBS15)	RUNX1	PRNP	CYP1A1-T1	CYP2B6-T1	HEK4	CYP1A1-T2	CYP1A2-T1	CYP1A2-T2	CYP1A2-T3	CYP2B6-T2	CYP2B6-T4-1	CYP2-B6-T4-2	CYP2B6-T5
FANCF	17	17	0.88	0.44	2.3	1.21	0.97	74.49	75.65	83.49	77.88	4.9	69.27	57.43	69.39	65.36	6.87		gRNA vs. pegRNA (P values)	0.062	0.01	0.0021	0.0116	0.0168	0.0031	0.0107	0.03	0.0056	0.0014	0.0013	0.1392	0.2162	0.1071	0.0002	0.0009	0.0012	0.001
EMX1-1	15	13	0.04	0.06	0.03	0.04	0.02	71.24	74.42	69.94	71.87	2.3	61.56	58.86	64.91	61.78	3.03
EMX1-2	17	13	0.04	0.06	0.03	0.04	0.02	71.24	74.42	69.94	71.87	2.3	49.98	38.44	37.35	41.92	7
HEXA	17	14	0	0.01	0	0	0.01	64.88	49.87	58.52	57.76	7.53	14.18	28.51	33.89	25.53	10.19
RUNX1-1	15	35	0	0	0	0	0	49.02	48.85	61.74	53.2	7.39	17.28	18.07	35.98	23.78	10.58
RUNX1-2	17	15	0	0	0	0	0	49.02	48.85	61.74	53.2	7.39	25.7	21.86	16.76	21.44	4.48
CYP2B6-1	17	19	0.1	0.05	0.06	0.07	0.03	21.47	35.02	38.87	31.79	9.14	1.55	2.66	4.32	2.84	1.39
PRNP	17	12	0.27	0.47	0.58	0.44	0.16	57.23	59.51	70.09	62.28	6.86	43.06	45.9	41.36	43.44	2.29
CYP1A1-1	17	16		0.06	1.22	0.64	0.82	52.25	42.21	59.89	51.45	8.87	36.08	30.38	34.53	33.66	2.95
HEK4	17	10	0.01	0.02	0	0.01	0.01	71.45	64.73	66.79	67.66	3.44	41.95	33.85	43.28	39.69	5.1
CYP1A1-2	17	49		0.06	0.91	0.49	0.6	25.61	24.93	32.51	27.68	4.19	8.3	5.39	6.94	6.88	1.46
CYP1A2-1	17	29	0.21	0	0.17	0.13	0.11	0.84	0.76	1.38	0.99	0.34	0.48	0.74	0.8	0.67	0.17
CYP1A2-2	17	38	1.63	0.11	0.17	0.64	0.86	0.53	0.78	0.97	0.76	0.22	0.47	0.26	0.63	0.45	0.19
CYP2B6-2	17	26	0.1	0.04	0.06	0.07	0.03	17.6	21.31	14.48	17.8	3.42	0.44	0.35	0.31	0.37	0.07
CYP2B6-3	17	39	0.1	0.04	0.06	0.07	0.03	17.6	21.31	14.48	17.8	3.42	1.18	1.81	1.84	1.61	0.37
CYP2B6-4	17	20	0.1	0.02	0	0.04	0.05	15.19	17.58	14.77	15.85	1.52	1.57	3.24	2.46	2.42	0.84
CYP2B6-5	17	36	0	0.01	0.03	0.01	0.02	4.77	4.98	3.6	4.45	0.74	0.63	0.8	0.76	0.73	0.09
CYP2A2-3	17	31		0.06	0.72	0.39	0.47	1.04	0.8	0.37	0.74	0.34	0.23	0.23	0.45	0.3	0.13

## Sheet: Fig. 1d
Target name	Mismatch position	Original base	Mismatching base	Mismatching base pair	Indel (%) normalized to the transfection efficiency			Mean	±SD	Mean normalised to NO-mismatch control	±SD (Error propagation)			one-way ANOVA with Dunett's multiple comparison test	mScarlet target 1 (Box-Cox transformed. lambda: 0.5)
mScarlet target 1	untransfected				0.31	0.15	0.17	0.21	0.087178					Control (no-mismatch) vs. mismatching spacer	Adjusted P value
mScarlet target 1	dead SpCas9 control				0.39	0.64	1.24	0.756667	0.436845					gtgatgaacttcgaggacgg vs. gtgatgaactCcgaggacgg	0.0115
mScarlet target 1					49.6033	68.5539	69.9626	62.7066	11.3696					gtgatgaacttcgaggacgg vs. gtgatgaaTttcgaggacgg	0.0424
mScarlet target 1	10	T	C	A-C	41.8466	52.7954	46.4532	47.0317	5.49726	0.750028	0.161799			gtgatgaacttcgaggacgg vs. gtgatgaGcttcgaggacgg	0.9918
mScarlet target 1	12	C	T	G-T	47.0142	49.7428	51.5809	49.446	2.29774	0.788529	0.147593			gtgatgaacttcgaggacgg vs. gtgatgGacttcgaggacgg	0.9995
mScarlet target 1	13	A	G	T-G	59.5075	66.2625	69.5951	65.1217	5.13962	1.03851	0.205363			gtgatgaacttcgaggacgg vs. gtgatAaacttcgaggacgg	0.0182
mScarlet target 1	14	A	G	T-G	61.1443	62.4873	68.3879	64.0065	3.85334	1.02073	0.195008			gtgatgaacttcgaggacgg vs. gtgaCgaacttcgaggacgg	0.9562
mScarlet target 1	15	G	A	C-A	49.5116	47.3833	46.4992	47.798	1.54842	0.762249	0.140395			gtgatgaacttcgaggacgg vs. gtAatgaacttcgaggacgg	0.9692
mScarlet target 1	16	T	C	A-C	58.3537	55.5089	62.5732	58.812	3.55439	0.937891	0.179251			gtgatgaacttcgaggacgg vs. Atgatgaacttcgaggacgg	0.0323
mScarlet target 1	18	G	A	C-A	55.6216	62.45	59.047	59.0395	3.4142	0.94152	0.179183
mScarlet target 1	20	G	A	C-A	43.8983	51.6055	51.3567	48.9535	4.37971	0.780675	0.157842
mScarlet target 2	untransfected				0.22	0.13	0.17	0.173333	0.0450925					one-way ANOVA with Dunett's multiple comparison test	mScarlet target 2
mScarlet target 2	dead SpCas9 control				0.38	0.78	2.11	1.09	0.905704					Control (no-mismatch) vs. mismatching spacer	Adjusted P value
mScarlet target 2					59.6413	53.3639	46.2892	53.0981	6.68004					ggagcgcgtgatgaacttcg vs. ggagcgcgtgGtgaacttcg	0.9977
mScarlet target 2	10	A	G	T-G	53.9423	52.372	56.9217	54.412	2.31093	1.02474	0.136067			ggagcgcgtgatgaacttcg vs. ggagcgcgCgatgaacttcg	0.6402
mScarlet target 2	12	T	C	A-C	47.4556	52.0299	47.2152	48.9003	2.71304	0.920941	0.126626			ggagcgcgtgatgaacttcg vs. ggagcgcAtgatgaacttcg	0.0025
mScarlet target 2	13	G	A	C-A	38.5591	41.224	39.6264	39.8032	1.34118	0.749615	0.0976298			ggagcgcgtgatgaacttcg vs. ggagcgTgtgatgaacttcg	0.623
mScarlet target 2	14	C	T	G-T	48.9585	48.5816	48.9394	48.8265	0.212314	0.919553	0.115754			ggagcgcgtgatgaacttcg vs. ggagcAcgtgatgaacttcg	0.0007
mScarlet target 2	15	G	A	C-A	39.1177	36.5828	38.2358	37.9787	1.28686	0.715256	0.0931898			ggagcgcgtgatgaacttcg vs. ggagTgcgtgatgaacttcg	0.7582
mScarlet target 2	16	C	T	G-T	44.7632	50.4941	53.0574	49.4382	4.24674	0.931073	0.141835			ggagcgcgtgatgaacttcg vs. ggGgcgcgtgatgaacttcg	0.9816
mScarlet target 2	18	A	G	T-G	0	58.6278	52.1664	36.9314	32.1463	0.695531	0.611704			ggagcgcgtgatgaacttcg vs. Agagcgcgtgatgaacttcg	0.9872
mScarlet target 2	20	G	A	C-A	45.5331	55.6537	52.2764	51.1544	5.15274	0.963394	0.155263
GFP target 1	untransfected				0.38	0.16	0.16	0.233333	0.127017
GFP target 1	dead SpCas9 control				0.1	0.08	0.21	0.13	0.07					one-way ANOVA with Dunett's multiple comparison test	GFP target 1 (Box-Cox transformed. lambda: 0)
GFP target 1					54.2026	41.8091	39.9446	45.3188	7.74989					Control (no-mismatch) vs. mismatching spacer	Adjusted P value
GFP target 1	10	C	T	G-T	1.70201	2.12967	1.03719	1.62295	0.55051	0.035812	0.0136039			gttcaagtccgccatgcccga vs. gttcaagtccgTcatgcccga	<0.0001
GFP target 1	12	C	T	G-T	7.09919	8.27816	5.11435	6.83057	1.59892	0.150723	0.0436937			gttcaagtccgccatgcccga vs. gttcaagtcTgccatgcccga	<0.0001
GFP target 1	13	C	T	G-T	35.6918	45.0465	24.8372	35.1918	10.1139	0.77654	0.259693			gttcaagtccgccatgcccga vs. gttcaagtTcgccatgcccga	0.9057
GFP target 1	14	T	C	A-C	10.023	11.7237	6.22259	9.3231	2.81655	0.205723	0.0714159			gttcaagtccgccatgcccga vs. gttcaagCccgccatgcccga	<0.0001
GFP target 1	15	G	A	C-A	1.22604	1.07211	1.20511	1.16775	0.083488	0.0257675	0.00477606			gttcaagtccgccatgcccga vs. gttcaaAtccgccatgcccga	<0.0001
GFP target 1	16	A	G	T-G	2.92007	3.44311	3.79925	3.38748	0.442219	0.0747478	0.0160814			gttcaagtccgccatgcccga vs. gttcaGgtccgccatgcccga	<0.0001
GFP target 1	18	C	T	G-T	0.496204	0.496121	0.459098	0.483808	0.0213991	0.0106757	0.0018857			gttcaagtccgccatgcccga vs. gttTaagtccgccatgcccga	<0.0001
GFP target 1	20	T	C	A-C	2.63466	3.20188	3.50252	3.11302	0.4407	0.0686917	0.0152497			gttcaagtccgccatgcccga vs. gCtcaagtccgccatgcccga	<0.0001

## Sheet: Fig. 1e,f; Supp. Fig. 1b,c,d,e
Grey coloured and non-coloured results are from two different experiments. The spacer sequence positions are counted from the 3' side.
																				Statistics for Supplementary Fig. 1b			Statistics for Supplementary Fig. 1d				Statistics for Supplementary Fig. 1d
Target name	PBS length	RTT length	Mismatch position	Original base	Mismatching base	Mismatching base pair	Editing efficiency (mScarlet+ cells (%) in BFP+ (used for transfection efficiency) cells)			Mean	SD	Mean normalised to NO-mismatch control	SD (Error propagation)							one-way ANOVA with Dunett's multiple comparison test	mScarlet target 1 - PBS10		Unpaired, two-tailed t-test				one-way ANOVA with Dunett's multiple comparison test	mScarlet target 2 - PBS13
mScarlet target 1	untransfected						0.1	0.12	0.08	0.1	0.02									Control (no-mismatch) vs. mismatching spacer	Adjusted P value			mScarlet target 1	mScarlet target 2		Control (no-mismatch) vs. mismatching spacer	Adjusted P value
mScarlet target 1	untransfected						0.39	0.39	0.57	0.45	0.103923									gtgatgaacttcgaggacgg vs. gtgatgaaTttcgaggacgg	0.0025		PBS17 vs PBS20	0.0092	0.4764		ggagcgcgtgatgaacttcg vs. ggagcgcgCgatgaacttcg	<0.0001
mScarlet target 1	10	31					62.64	65.23	63.11	63.66	1.37982									gtgatgaacttcgaggacgg vs. gtgatgaGcttcgaggacgg	0.0098						ggagcgcgtgatgaacttcg vs. ggagcgTgtgatgaacttcg	<0.0001
mScarlet target 1	10	31	12	C	T	G-T	76.59	75.59	71.06	74.4133	2.9468	1.19074	0.0527698							gtgatgaacttcgaggacgg vs. gtgatgGacttcgaggacgg	0.986						ggagcgcgtgatgaacttcg vs. ggagTgcgtgatgaacttcg	<0.0001
mScarlet target 1	10	31	13	A	G	T-G	72.35	71.69	73.18	72.4067	0.746615	1.15863	0.0273004							gtgatgaacttcgaggacgg vs. gtgatAaacttcgaggacgg	0.9976						ggagcgcgtgatgaacttcg vs. ggGgcgcgtgatgaacttcg	0.9979
mScarlet target 1	10	31	14	A	G	T-G	61.77	63.75	63.93	63.15	1.1985	1.01051	0.0285787							gtgatgaacttcgaggacgg vs. gtgaCgaacttcgaggacgg	0.9999						ggagcgcgtgatgaacttcg vs. Agagcgcgtgatgaacttcg	<0.0001
mScarlet target 1	10	31	15	G	A	C-A	62.36	59.18	63.29	61.61	2.1552	0.985865	0.0398269							gtgatgaacttcgaggacgg vs. gtAatgaacttcgaggacgg	0.0002						ggagcgcgtgatgaacttcg vs. gAaAcgcgtgatgaacttcg	<0.0001
mScarlet target 1	10	31	16	T	C	A-C	57.12	62.15	61.98	60.4167	2.85626	0.96677	0.0493582							gtgatgaacttcgaggacgg vs. Atgatgaacttcgaggacgg	0.6455						ggagcgcgtgatgaacttcg vs. AgagcgcgCgatgaacttcg	<0.0001
mScarlet target 1	10	31	18	G	A	C-A	46.4	43.88	48.52	46.2667	2.32287	0.740346	0.0397439							gtgatgaacttcgaggacgg vs. gtgaCgGacttcgaggacgg	<0.0001
mScarlet target 1	10	31	20	G	A	C-A	57.08	58.03	56.6	57.2367	0.727759	0.915884	0.0225935							gtgatgaacttcgaggacgg vs. gCgGtgaacttcgaggacgg	0.6011						one-way ANOVA with Dunett's multiple comparison test	mScarlet target 2 - PBS13
mScarlet target 1	10	31	14+16	A+T	G+C	T-G + A-C	35.26	36.95	39.55	37.2533	2.16103	0.596117	0.0362386							gtgatgaacttcgaggacgg vs. AtgatgaaTttcgaggacgg	0.9996						Control (no-mismatch) vs. mismatching spacer	Adjusted P value
mScarlet target 1	10	31	17+19	A+T	G+C	T-G + A-C	56.21	59.38	56.44	57.3433	1.76755	0.917591	0.0339428														ggagcgcgtgatgaacttcg vs. ggagcgcgtgatAaacttcg	<0.0001
mScarlet target 1	10	31	12+20	C+G	T+A	G-T + C-A	61.64	60.49	67.68	63.27	3.86221	1.01243	0.0643804							one-way ANOVA with Dunett's multiple comparison test	mScarlet target 1 - PBS10						ggagcgcgtgatgaacttcg vs. ggagcgcgtgatTaacttcg	<0.0001
mScarlet target 1	10	31					61.21	61.02	65.25	62.4933	2.38923									Control (no-mismatch) vs. mismatching spacer	Adjusted P value						ggagcgcgtgatgaacttcg vs. ggagcgcgtgGtgaacttcg	0.0886
mScarlet target 1	10	31	8	G	A	C-A	56.79	57.92	52.54	55.75	2.83678	0.875746	0.0567785							gtgatgaacttcgaggacgg vs. gtgatgaacttcAaggacgg	0.2226						ggagcgcgtgatgaacttcg vs. ggagcgcgtgCtgaacttcg	0.0148
mScarlet target 1	10	31	8	G	T	C-T	33.39	40.62	42.01	38.6733	4.62798	0.607498	0.0777432							gtgatgaacttcgaggacgg vs. gtgatgaacttcTaggacgg	0.0002						ggagcgcgtgatgaacttcg vs. ggagcgcgGgatgaacttcg	0.0666
mScarlet target 1	10	31	10	T	G	A-G	74.45	70.3	61.92	68.89	6.38289	1.08216	0.110491							gtgatgaacttcgaggacgg vs. gtgatgaactGcgaggacgg	0.6186						ggagcgcgtgatgaacttcg vs. ggagcgcTtgatgaacttcg	0.9966
mScarlet target 1	10	31	10	T	C	A-C	75.5	75.37	75.11	75.3267	0.198578	1.18327	0.0461923							gtgatgaacttcgaggacgg vs. gtgatgaactCcgaggacgg	0.0248						ggagcgcgtgatgaacttcg vs. ggagcgcAtgatgaacttcg	0.9996
mScarlet target 1	10	31	12	C	A	G-A	71.07	65.81	59.65	65.51	5.71591	1.02906	0.0998594							gtgatgaacttcgaggacgg vs. gtgatgaaAttcgaggacgg	0.9383						ggagcgcgtgatgaacttcg vs. ggagcgAgtgatgaacttcg	0.9995
mScarlet target 1	10	31	13	A	C	T-C	73.96	72.66	74.06	73.56	0.781025	1.15551	0.0467053							gtgatgaacttcgaggacgg vs. gtgatgaCcttcgaggacgg	0.0571						ggagcgcgtgatgaacttcg vs. ggagcTcgtgatgaacttcg	0.9996
mScarlet target 1	13	31					52.48	55.21	55.19	54.2933	1.57042																ggagcgcgtgatgaacttcg vs. ggagcAcgtgatgaacttcg	0.165
mScarlet target 1	13	31	12	C	T	G-T	67.05	68.84	65.96	67.2833	1.45411	1.23926	0.0447457							one-way ANOVA with Dunett's multiple comparison test	mScarlet target 1 - PBS13						ggagcgcgtgatgaacttcg vs. ggagAgcgtgatgaacttcg	0.9624
mScarlet target 1	13	31	13	A	G	T-G	59.66	60.53	61.07	60.42	0.711407	1.11284	0.0347535							Control (no-mismatch) vs. mismatching spacer	Adjusted P value
mScarlet target 1	13	31	14	A	G	T-G	60.02	55.84	61.24	59.0333	2.83198	1.0873	0.0609086							gtgatgaacttcgaggacgg vs. gtgatgaaTttcgaggacgg	0.0004						one-way ANOVA with Dunett's multiple comparison test	mScarlet target 2 - PBS17
mScarlet target 1	13	31	15	G	A	C-A	69.82	69.12	69.57	69.5033	0.35473	1.28014	0.0376							gtgatgaacttcgaggacgg vs. gtgatgaaAttcgaggacgg	0.0572						Control (no-mismatch) vs. mismatching spacer	Adjusted P value
mScarlet target 1	13	31	16	T	C	A-C	54.7	54.7	60.8	56.7333	3.52184	1.04494	0.0715628							gtgatgaacttcgaggacgg vs. gtgatgGacttcgaggacgg	0.1744						ggagcgcgtgatgaacttcg vs. ggagcgcgCgatgaacttcg	0.2651
mScarlet target 1	13	31	14+16	A+T	G+C	T-G + A-C	29.15	28.66	28.05	28.62	0.55109	0.527137	0.0183169							gtgatgaacttcgaggacgg vs. gtgatAaacttcgaggacgg	<0.0001						ggagcgcgtgatgaacttcg vs. ggagcgTgtgatgaacttcg	<0.0001
mScarlet target 1	13	31					59.07	59.51	57.01	58.53	1.33462									gtgatgaacttcgaggacgg vs. gtgaCgaacttcgaggacgg	0.4562						ggagcgcgtgatgaacttcg vs. ggagTgcgtgatgaacttcg	<0.0001
mScarlet target 1	13	31	8	G	A	C-A	39.4	37.74	38.94	38.6933	0.857049	0.661085	0.0210154							gtgatgaacttcgaggacgg vs. gtgaCgGacttcgaggacgg	<0.0001						ggagcgcgtgatgaacttcg vs. ggGgcgcgtgatgaacttcg	0.079
mScarlet target 1	13	31	8	G	T	C-T	25.62	22.55	21.21	23.1267	2.26085	0.395125	0.039664														ggagcgcgtgatgaacttcg vs. Agagcgcgtgatgaacttcg	0.0001
mScarlet target 1	13	31	10	T	G	A-G	59.19	57.16	59.19	58.5133	1.17202	0.999715	0.0303417							Unpaired two tailed t-test	mScarlet target 1 - PBS13						ggagcgcgtgatgaacttcg vs. gAaAcgcgtgatgaacttcg	<0.0001
mScarlet target 1	13	31	10	T	C	A-C	65.25	62.48	55.45	61.06	5.05196	1.04323	0.089532							Control (no-mismatch) vs. mismatching spacer	Adjusted P value						ggagcgcgtgatgaacttcg vs. AgagcgcgCgatgaacttcg	<0.0001
mScarlet target 1	13	31	12	C	A	G-A	64.74	63.71	65.88	64.7767	1.08546	1.10673	0.0313174							gtgatgaacttcgaggacgg vs. gtgatgaacttcAaggacgg	0.0005
mScarlet target 1	13	31	13	A	C	T-C	69.36	68.4	68.64	68.8	0.4996	1.17547	0.0281296							gtgatgaacttcgaggacgg vs. gtgatgaacttcTaggacgg	0.0001						one-way ANOVA with Dunett's multiple comparison test	mScarlet target 2 - PBS17
mScarlet target 1	13	31	14	A	C	T-C	68.19	65.21	69.77	67.7233	2.31554	1.15707	0.0475524							gtgatgaacttcgaggacgg vs. gtgatgaactGcgaggacgg	0.3738						Control (no-mismatch) vs. mismatching spacer	Adjusted P value
mScarlet target 1	13	31	15	G	T	C-T	72.8	70.36	68.58	70.58	2.11858	1.20588	0.0454561							gtgatgaacttcgaggacgg vs. gtgatgaactCcgaggacgg	0.7847						ggagcgcgtgatgaacttcg vs. ggagcgcgGgatgaacttcg	0.9996
mScarlet target 1	13	31	16	T	G	A-G	47.9	53.9	53.56	51.7867	3.37024	0.884788	0.0610136							gtgatgaacttcgaggacgg vs. gtgatgaaAttcgaggacgg	0.2977						ggagcgcgtgatgaacttcg vs. ggagcgcTtgatgaacttcg	0.1237
mScarlet target 1	17	31					12.57	13.83	15.1	13.8333	1.265									gtgatgaacttcgaggacgg vs. gtgatgaCcttcgaggacgg	0.0268						ggagcgcgtgatgaacttcg vs. ggagcgcAtgatgaacttcg	0.9964
mScarlet target 1	17	31	14	A	G	T-G	12.89	13.17	15.26	13.7733	1.29508	0.995663	0.130594							gtgatgaacttcgaggacgg vs. gtgatgCacttcgaggacgg	0.0984						ggagcgcgtgatgaacttcg vs. ggagcgAgtgatgaacttcg	<0.0001
mScarlet target 1	17	31	16	T	C	A-C	28.52	25.09	25.24	26.2833	1.93846	1.9	0.223214							gtgatgaacttcgaggacgg vs. gtgatTaacttcgaggacgg	0.0222						ggagcgcgtgatgaacttcg vs. ggagcTcgtgatgaacttcg	<0.0001
mScarlet target 1	17	31	18	G	A	C-A	29.34	28.01	30.06	29.1367	1.04002	2.10627	0.206763							gtgatgaacttcgaggacgg vs. gtgaGgaacttcgaggacgg	0.036						ggagcgcgtgatgaacttcg vs. ggagcAcgtgatgaacttcg	0.6362
mScarlet target 1	17	31	20	G	A	C-A	20.88	21.78	19.66	20.7733	1.06402	1.50169	0.157397														ggagcgcgtgatgaacttcg vs. ggagAgcgtgatgaacttcg	<0.0001
mScarlet target 1	17	31	17+19	A+T	G+C	T-G + A-C	26.81	24.09	27.4	26.1	1.76553	1.88675	0.21461							one-way ANOVA with Dunett's multiple comparison test	mScarlet target 1 - PBS17						ggagcgcgtgatgaacttcg vs. ggCgcgcgtgatgaacttcg	<0.0001
mScarlet target 1	17	31	12+20	C+G	T+A	G-T + C-A	29.48	27.89	27.8	28.39	0.94504	2.05229	0.199721							Control (no-mismatch) vs. mismatching spacer	Adjusted P value						ggagcgcgtgatgaacttcg vs. Tgagcgcgtgatgaacttcg	0.0005
mScarlet target 1	17	31					16.34	16.11	11.58	14.6767	2.68426									gtgatgaacttcgaggacgg vs. gtgatgGacttcgaggacgg	0.9999						ggagcgcgtgatgaacttcg vs. gTaTcgcgtgatgaacttcg	0.0009
mScarlet target 1	17	31	15	G	T	C-T	29.64	37.78	38.44	35.2867	4.90128	2.40427	0.552159							gtgatgaacttcgaggacgg vs. gtgaCgaacttcgaggacgg	<0,0001						ggagcgcgtgatgaacttcg vs. AgaTcgcgCgatgaacttcg	0.0205
mScarlet target 1	17	31	16	T	G	A-G	37	32.37	24.08	31.15	6.54583	2.12242	0.591268							gtgatgaacttcgaggacgg vs. gtAatgaacttcgaggacgg	<0,0001						ggagcgcgtgatgaacttcg vs. TgaAcgcgGgatgaacttcg	0.9726
mScarlet target 1	17	31	18	G	T	C-T	26.92	34.73	35.82	32.49	4.85445	2.21372	0.522804							gtgatgaacttcgaggacgg vs. Atgatgaacttcgaggacgg	0.0009
mScarlet target 1	17	31	20	G	T	C-A	38.61	35.68	31.61	35.3	3.51544	2.40518	0.500875							gtgatgaacttcgaggacgg vs. gCgGtgaacttcgaggacgg	<0,0001						one-way ANOVA with Dunett's multiple comparison test	mScarlet target 2 - PBS20
mScarlet target 1	17	31	17+19	A+T	C+G	T-C+A-G	32.03	33.73	38.62	34.7933	3.42126	2.37066	0.492268							gtgatgaacttcgaggacgg vs. AtgatgaaTttcgaggacgg	<0,0001						Control (no-mismatch) vs. mismatching spacer	Adjusted P value
mScarlet target 1	17	31	12+20	C+G	A+T	G-A+C-T	2.76	2.46	1.68	2.3	0.557494	0.156711	0.0475851														ggagcgcgtgatgaacttcg vs. ggagcgcgCgatgaacttcg	0.3606
mScarlet target 1	17	31	12+17+20	C+A+G	T+C+A	G-T+T-C+C-A	15.82	16.03	17.89	16.58	1.13934	1.12968	0.220714							one-way ANOVA with Dunett's multiple comparison test	mScarlet target 1 - PBS17						ggagcgcgtgatgaacttcg vs. ggagcgTgtgatgaacttcg	0.9997
mScarlet target 1	17	31	12+17+20	C+A+G	A+G+T	G-A+T-G+C-T	2.36	2.16	1.58	2.03333	0.405134	0.138542	0.0374701							Control (no-mismatch) vs. mismatching spacer	Adjusted P value						ggagcgcgtgatgaacttcg vs. ggagTgcgtgatgaacttcg	0.0055
mScarlet target 1	20	31					21.74	25.19	25.12	24.0167	1.97196									gtgatgaacttcgaggacgg vs. gtgatTaacttcgaggacgg	<0,0001						ggagcgcgtgatgaacttcg vs. ggGgcgcgtgatgaacttcg	0.9999
mScarlet target 1	20	31	12	C	T	G-T	31.62	31.18	28.25	30.35	1.83191	1.26371	0.12878							gtgatgaacttcgaggacgg vs. gtgaGgaacttcgaggacgg	0.0002						ggagcgcgtgatgaacttcg vs. Agagcgcgtgatgaacttcg	0.0121
mScarlet target 1	20	31	13	A	G	T-G	27.96	24.98	23.89	25.61	2.10687	1.06634	0.123942							gtgatgaacttcgaggacgg vs. gtTatgaacttcgaggacgg	<0,0001						ggagcgcgtgatgaacttcg vs. gAaAcgcgtgatgaacttcg	<0.0001
mScarlet target 1	20	31	14	A	G	T-G	27.61	25.99	24.36	25.9867	1.625	1.08203	0.111674							gtgatgaacttcgaggacgg vs. Ttgatgaacttcgaggacgg	<0,0001						ggagcgcgtgatgaacttcg vs. AgagcgcgCgatgaacttcg	<0.0001
mScarlet target 1	20	31	15	G	A	C-A	29.49	34.39	33.78	32.5533	2.6704	1.35545	0.157319							gtgatgaacttcgaggacgg vs. gGgCtgaacttcgaggacgg	<0,0001
mScarlet target 1	20	31	16	T	C	A-C	33.71	33.09	32.36	33.0533	0.675747	1.37627	0.116453							gtgatgaacttcgaggacgg vs. TtgatgaaAttcgaggacgg	0.0068
mScarlet target 1	20	31	18	G	A	C-A	29.13	30.6	35.08	31.6033	3.0993	1.31589	0.168307							gtgatgaacttcgaggacgg vs. AtgCtgaaTttcgaggacgg	0.9976
mScarlet target 1	20	31	20	G	A	C-A	34.38	27.72	25.86	29.32	4.47969	1.22082	0.211752							gtgatgaacttcgaggacgg vs. TtgGtgaaAttcgaggacgg	0.0047
mScarlet target 1	20	31	14+16	A+T	G+C	T-G + A-C	25.04	27.2	29.09	27.11	2.0265	1.1288	0.12534
mScarlet target 1	20	31	17+19	A+T	G+C	T-G + A-C	34.12	30.93	26.44	30.4967	3.85829	1.26981	0.191518							one-way ANOVA with Dunett's multiple comparison test	mScarlet target 1 - PBS20
mScarlet target 1	20	31	12+20	C+G	T+A	G-T + C-A	29.44	34.34	37.93	33.9033	4.26181	1.41166	0.211953							Control (no-mismatch) vs. mismatching spacer	Adjusted P value
mScarlet target 2	13	38					39.48	36.64	36.66	37.5933	1.63393									gtgatgaacttcgaggacgg vs. gtgatgaaTttcgaggacgg	0.085
mScarlet target 2	13	38	12	T	C	A-C	47.47	48.36	49.51	48.4467	1.02276	1.2887	0.062269							gtgatgaacttcgaggacgg vs. gtgatgaGcttcgaggacgg	0.968
mScarlet target 2	13	38	14	C	T	G-T	46.28	48.08	47.04	47.1333	0.903622	1.25377	0.0595588							gtgatgaacttcgaggacgg vs. gtgatgGacttcgaggacgg	0.94
mScarlet target 2	13	38	16	C	T	G-T	52.23	54.72	53.61	53.52	1.24744	1.42366	0.0702127							gtgatgaacttcgaggacgg vs. gtgatAaacttcgaggacgg	0.0019
mScarlet target 2	13	38	18	A	G	T-G	39.27	35.63	36.19	37.03	1.96	0.985015	0.067462							gtgatgaacttcgaggacgg vs. gtgaCgaacttcgaggacgg	0.0011
mScarlet target 2	13	38	20	G	A	C-A	24.95	24.91	25.33	25.0633	0.231805	0.666696	0.0296256							gtgatgaacttcgaggacgg vs. gtAatgaacttcgaggacgg	0.0048
mScarlet target 2	13	38	17+19	G+G	A+A	C-A+C-A	0.67	0.44	0.59	0.566667	0.116762	0.0150736	0.00317426							gtgatgaacttcgaggacgg vs. Atgatgaacttcgaggacgg	0.0281
mScarlet target 2	13	38	12+20	T+G	C+A	A-C+C-A	45.78	45.72	43.27	44.9233	1.43214	1.19498	0.0644114							gtgatgaacttcgaggacgg vs. gtgaCgGacttcgaggacgg	0.2854
mScarlet target 2	13	38					42.1	41.38	38.34	40.6067	1.99573									gtgatgaacttcgaggacgg vs. gCgGtgaacttcgaggacgg	0.0022
mScarlet target 2	13	38	8	G	A	C-A	7.26	8.71	9.31	8.42667	1.05396	0.207519	0.0278873							gtgatgaacttcgaggacgg vs. AtgatgaaTttcgaggacgg	0.0007
mScarlet target 2	13	38	8	G	T	C-T	2.59	3.7	2.76	3.01667	0.597857	0.0742899	0.0151691
mScarlet target 2	13	38	10	A	G	T-G	31.45	34.92	36.35	34.24	2.51978	0.843211	0.0746195
mScarlet target 2	13	38	10	A	C	T-C	35.74	35.48	26.74	32.6533	5.12275	0.804137	0.132201
mScarlet target 2	13	38	12	T	G	A-G	44.4	47.19	49.43	47.0067	2.52001	1.15761	0.0841917
mScarlet target 2	13	38	13	G	T	C-T	41.19	38.77	37.29	39.0833	1.96879	0.962486	0.0677378
mScarlet target 2	13	38	13	G	A	C-A	39.72	39.01	40.76	39.83	0.88017	0.980873	0.0528566
mScarlet target 2	13	38	14	C	A	G-A	39.03	41.46	43.63	41.3733	2.30122	1.01888	0.0756253
mScarlet target 2	13	38	15	G	T	C-T	35.63	46.03	44.02	41.8933	5.51652	1.03169	0.145007
mScarlet target 2	13	38	15	G	A	C-A	48.54	45.49	45.99	46.6733	1.6358	1.1494	0.0693828
mScarlet target 2	13	38	16	C	A	G-A	41.78	42.32	44.82	42.9733	1.62189	1.05828	0.065579
mScarlet target 2	17	38					1.74	1.31	1.64	1.56333	0.225019
mScarlet target 2	17	38	12	T	C	A-C	2.25	2.14	2.11	2.16667	0.0737111	1.38593	0.20498
mScarlet target 2	17	38	14	C	T	G-T	11.33	11.14	11.34	11.27	0.112694	7.20896	1.04012
mScarlet target 2	17	38	16	C	T	G-T	5.89	5.27	5.14	5.43333	0.400791	3.47548	0.562111
mScarlet target 2	17	38	18	A	G	T-G	3.18	2.08	2.28	2.51333	0.585947	1.60768	0.440484
mScarlet target 2	17	38	20	G	A	C-A	3.03	3.54	4.53	3.7	0.762693	2.36674	0.595027
mScarlet target 2	17	38	17+19	G+G	A+A	C-A+C-A	10.85	10.49	10.5	10.6133	0.20502	6.78891	0.985924
mScarlet target 2	17	38	12+20	T+G	C+A	A-C+C-A	8.56	9.33	7.59	8.49333	0.871914	5.43284	0.960492
mScarlet target 2	17	38					2.9	3	2.35	2.75	0.35
mScarlet target 2	17	38	12	T	G	A-G	2.44	3.03	3.18	2.88333	0.391195	1.04848	0.195046
mScarlet target 2	17	38	13	G	T	C-T	5.37	4.63	4.63	4.87667	0.427239	1.77333	0.274
mScarlet target 2	17	38	13	G	A	C-A	3.7	4.03	3.3	3.67667	0.365559	1.33697	0.215928
mScarlet target 2	17	38	14	C	A	G-A	8.42	8.43	7.01	7.95333	0.816966	2.89212	0.473016
mScarlet target 2	17	38	15	G	T	C-T	13.18	14.11	12.91	13.4	0.629524	4.87273	0.661066
mScarlet target 2	17	38	15	G	A	C-A	2.64	1.82	1.93	2.13	0.445084	0.774545	0.189507
mScarlet target 2	17	38	16	C	A	G-A	15.18	16.24	18.46	16.6267	1.67384	6.04606	0.981124
mScarlet target 2	17	38	18	A	C	T-C	8.64	7.29	5.1	7.01	1.78653	2.54909	0.726153
mScarlet target 2	17	38	20	G	T	C-T	5.98	6.46	7.7	6.71333	0.887543	2.44121	0.447993
mScarlet target 2	17	38	17+19	G+G	T+T	C-T+C-T	5.01	7.42	5.76	6.06333	1.2333	2.20485	0.529031
mScarlet target 2	17	38	12+17+20	T+G+G	C+T+A	A-C+C-T+C-A	5.41	4.93	4.77	5.03667	0.333067	1.83152	0.262689
mScarlet target 2	17	38	12+17+20	T+G+G	G+A+T	A-G+C-A+C-T	2.65	2.54	2.67	2.62	0.07	0.952727	0.123899
mScarlet target 2	20	38					2.61	3.01	2.53	2.71667	0.257164
mScarlet target 2	20	38	12	T	C	A-C	3.57	4.08	3.3	3.65	0.396106	1.34356	0.193481
mScarlet target 2	20	38	14	C	T	G-T	2.74	3.21	3.17	3.04	0.260576	1.11902	0.142902
mScarlet target 2	20	38	16	C	T	G-T	5.91	6.03	5.01	5.65	0.557494	2.07975	0.284379
mScarlet target 2	20	38	18	A	G	T-G	2.76	2.98	3.31	3.01667	0.276827	1.11043	0.146399
mScarlet target 2	20	38	20	G	A	C-A	5.55	6.12	3.94	5.20333	1.13059	1.91534	0.453948
mScarlet target 2	20	38	17+19	G+G	A+A	C-A+C-A	7.17	10.54	10.63	9.44667	1.97216	3.4773	0.797091
mScarlet target 2	20	38	12+20	T+G	C+A	A-C+C-A	9.07	10	8.61	9.22667	0.70812	3.39632	0.41389
mScarlet target 1 - cell line	nickase control						0.4	0.32	0.52	0.413333	0.100664
mScarlet target 1 - cell line	10	31					25.51	23.38	21.07	22.225	1.63342
mScarlet target 1 - cell line	10	31	10	T	C	A-C	34.97	35.88	43.18	38.01	4.50041	1.71024	0.238332
mScarlet target 1 - cell line	10	31	12	C	T	G-T	41.88	40.12	36	39.3333	3.0179	1.76978	0.188033
mScarlet target 1 - cell line	10	31	12	C	A	G-A	27.6	26.61	35.36	29.8567	4.79166	1.34338	0.237129
mScarlet target 1 - cell line	10	31	13	A	G	T-G	30.45	29.23	25.1	28.26	2.8038	1.27154	0.156998
mScarlet target 1 - cell line	10	31	13	A	C	T-C	24.79	26.17	33.26	28.0733	4.54447	1.26314	0.224563
mScarlet target 1 - cell line	13	31					17.51	13.23	11.71	14.15	3.00746
mScarlet target 1 - cell line	13	31	12	C	T	G-T	25.28	26.75	31.21	27.7467	3.08808	1.9609	0.470453
mScarlet target 1 - cell line	13	31	13	A	G	T-G	17.99	15.76	13.84	15.8633	2.07693	1.12108	0.279857
mScarlet target 1 - cell line	13	31	13	A	C	T-C	24.55	26.23	36.38	29.0533	6.40044	2.05324	0.628525
mScarlet target 1 - cell line	13	31	15	G	A	C-A	31.94	27.86	22.2	27.3333	4.89131	1.93168	0.536706
mScarlet target 1 - cell line	13	31	15	G	T	C-T	25.69	29.72	33.49	29.6333	3.90072	2.09423	0.523561
mScarlet target 1 - cell line	17	31					4.47	4.82	5.15	4.81333	0.340049
mScarlet target 1 - cell line	17	31	15	G	T	C-T	3.88	5.48	7.41	5.59	1.76757	1.16136	0.376277
mScarlet target 1 - cell line	17	31	16	T	C	A-C	5.85	6.09	5.98	5.97333	0.120139	1.241	0.0911568
mScarlet target 1 - cell line	17	31	16	T	G	A-G	7.45	7.14	6.61	7.06667	0.424774	1.46814	0.136183
mScarlet target 1 - cell line	17	31	18	G	A	C-A	6.6	5.33	6.18	6.03667	0.647019	1.25416	0.160996
mScarlet target 1 - cell line	17	31	18	G	T	C-T	6.68	6.42	6.79	6.63	0.19	1.37742	0.105013
mScarlet target 1 - cell line	17	31	20	G	A	C-A	5.27	4.59	4.15	4.67	0.564269	0.970222	0.135798
mScarlet target 1 - cell line	17	31	20	G	T	C-A	5.88	6.13	7.58	6.53	0.917878	1.35665	0.213426
mScarlet target 1 - cell line	17	31	17+19	A+T	G+C	T-G + A-C	4.61	5.3	4.23	4.71333	0.542433	0.979224	0.132234
mScarlet target 1 - cell line	17	31	17+19	A+T	C+G	T-C+A-G	6.27	5.58	7.34	6.39667	0.886811	1.32895	0.206783
mScarlet target 1 - cell line	17	31	12+20	C+G	T+A	G-T + C-A	7.55	7.39	6.01	6.98333	0.846719	1.45083	0.203594
mScarlet target 1 - cell line	20	31					5.29	4.75	4.23	4.75667	0.530031
mScarlet target 1 - cell line	20	31	12	C	T	G-T	5.27	5.21	4.4	4.96	0.485901	1.04275	0.154711
mScarlet target 1 - cell line	20	31	14	A	G	T-G	6.56	5.17	5.95	5.89333	0.69673	1.23896	0.201282
mScarlet target 1 - cell line	20	31	16	T	C	A-C	4.75	5.28	5.9	5.31	0.575587	1.11633	0.173539
mScarlet target 1 - cell line	20	31	20	G	A	C-A	5.31	5.93	7.86	6.36667	1.3299	1.33847	0.31688
mScarlet target 1 - cell line	20	31	14+16	A+T	G+C	T-G + A-C	4.6	6.11	3.35	4.68667	1.38204	0.985284	0.310599
mScarlet target 1 - cell line	20	31	17+19	A+T	G+C	T-G + A-C	5.43	6.04	5.96	5.81	0.331512	1.22144	0.152911

## Sheet: Supp. Fig. 2a,b
The spacer sequence positions are counted from the 3' side.
																Statistics for Supplementary Fig. 2a
Target name	PBS length	RTT length	Mismatch position	Original base	Mismatching base	Mismatching base pair	Editing efficiency (GFP+ cells (%) in BFP+ (used for transfection efficiency) cells)			Mean	SD	Mean normalised to NO-mismatch control	SD (Error propagation)			one-way ANOVA with Dunett's multiple comparison test	GFP target 1 - PBS13 (Box-Cox transformed. lambda: 0)
GFP target 1	nickase control						0.32	0.24	0.66	0.406667	0.22301					Control (no-mismatch) vs. mismatching spacer	Adjusted P value
GFP target 1	13	22					35.36	37.08	36.74	36.3933	0.910897					gttcaagtccgccatgcccga vs. gttcaagtccgccGtgcccga	0.0024
GFP target 1	13	22	8	A	G	T-G	25.29	24.73	22.09	24.0367	1.70896	0.660469	0.0497828			gttcaagtccgccatgcccga vs. gttcaagtccgccCtgcccga	<0.0001
GFP target 1	13	22	8	A	C	T-C	9.19	9.11	11.66	9.98667	1.4497	0.274409	0.040422			gttcaagtccgccatgcccga vs. gttcaagtccgTcatgcccga	<0.0001
GFP target 1	13	22	10	C	T	G-T	13.97	11.58	9.83	11.7933	2.07823	0.324052	0.0576778			gttcaagtccgccatgcccga vs. gttcaagtccgAcatgcccga	<0.0001
GFP target 1	13	22	10	C	A	G-A	6.24	5.87	6.22	6.11	0.208087	0.167888	0.00709577			gttcaagtccgccatgcccga vs. gttcaagtcAgccatgcccga	<0.0001
GFP target 1	13	22	12	C	A	G-A	3.26	2.75	2.55	2.85333	0.366106	0.0784026	0.0102493			gttcaagtccgccatgcccga vs. gttcaagtcTgccatgcccga	<0.0001
GFP target 1	13	22	12	C	T	G-T	15.28	16.2	19.62	17.0333	2.28686	0.468034	0.06392			gttcaagtccgccatgcccga vs. gttcaagtAcgccatgcccga	<0.0001
GFP target 1	13	22	13	C	A	G-A	5.19	4.32	3.79	4.43333	0.706847	0.121817	0.0196603			gttcaagtccgccatgcccga vs. gttcaagtTcgccatgcccga	0.9999
GFP target 1	13	22	13	C	T	G-T	31.48	34.52	43.14	36.38	6.04844	0.999634	0.168069			gttcaagtccgccatgcccga vs. gttcaagCccgccatgcccga	<0.0001
GFP target 1	13	22	14	T	C	A-C	24.31	18.6	15.99	19.6333	4.25517	0.539476	0.117699			gttcaagtccgccatgcccga vs. gttcaagGccgccatgcccga	<0.0001
GFP target 1	13	22	14	T	G	A-G	9.12	7.96	8.72	8.6	0.589237	0.236307	0.0172373			gttcaagtccgccatgcccga vs. gttcaaAtccgccatgcccga	<0.0001
GFP target 1	13	22	15	G	A	C-A	5.84	5	4.68	5.17333	0.59911	0.142151	0.0168422			gttcaagtccgccatgcccga vs. gttcaaTtccgccatgcccga	<0.0001
GFP target 1	13	22	15	G	T	C-T	4.02	3.65	3.26	3.64333	0.380044	0.10011	0.0107391			gttcaagtccgccatgcccga vs. gttcaGgtccgccatgcccga	<0.0001
GFP target 1	13	22	16	A	G	T-G	12.46	11.51	12.73	12.2333	0.640807	0.336142	0.0195146			gttcaagtccgccatgcccga vs. gttcaCgtccgccatgcccga	<0.0001
GFP target 1	13	22	16	A	C	T-C	4.21	3.53	3.62	3.78667	0.369369	0.104048	0.0104781			gttcaagtccgccatgcccga vs. gttAaagtccgccatgcccga	<0.0001
GFP target 1	13	22	18	C	A	G-A	1.04	0.89	0.77	0.9	0.135277	0.0247298	0.00376828			gttcaagtccgccatgcccga vs. gttTaagtccgccatgcccga	<0.0001
GFP target 1	13	22	18	C	T	G-T	1.88	1.8	1.9	1.86	0.052915	0.0511083	0.00193659
GFP target 1	16	22					31.95	31.38	28.78	30.7033	1.68986					one-way ANOVA with Dunett's multiple comparison test	GFP target 1 - PBS1 (Box-Cox transformed. lambda: 0)
GFP target 1	16	22	12	C	A	G-A	1.51	1.42	1.49	1.47333	0.0472582	0.0479861	0.00305686			Control (no-mismatch) vs. mismatching spacer	Adjusted P value
GFP target 1	16	22	12	C	T	G-T	12.62	11.03	9.56	11.07	1.53039	0.360547	0.0536494			gttcaagtccgccatgcccga vs. gttcaagtcAgccatgcccga	<0.0001
GFP target 1	16	22	13	C	A	G-A	1.82	2.2	2.23	2.08333	0.228546	0.0678537	0.00832799			gttcaagtccgccatgcccga vs. gttcaagtcTgccatgcccga	<0.0001
GFP target 1	16	22	13	C	T	G-T	35	31.43	26.07	30.8333	4.4948	1.00423	0.156481			gttcaagtccgccatgcccga vs. gttcaagtAcgccatgcccga	<0.0001
GFP target 1	16	22	14	T	C	A-C	12.12	11.99	14.82	12.9767	1.5977	0.422647	0.0569993			gttcaagtccgccatgcccga vs. gttcaagtTcgccatgcccga	>0.9999
GFP target 1	16	22	14	T	G	A-G	6.61	5.05	4.62	5.42667	1.04711	0.176745	0.0354643			gttcaagtccgccatgcccga vs. gttcaagCccgccatgcccga	<0.0001
GFP target 1	16	22	15	G	A	C-A	4.43	4.82	6.22	5.15667	0.941293	0.167951	0.032021			gttcaagtccgccatgcccga vs. gttcaagGccgccatgcccga	<0.0001
GFP target 1	16	22	15	G	T	C-T	4.95	3.92	3.28	4.05	0.842556	0.131908	0.0283859			gttcaagtccgccatgcccga vs. gttcaaAtccgccatgcccga	<0.0001
GFP target 1	16	22	16	A	G	T-G	8.82	10.07	12.4	10.43	1.81695	0.339703	0.0620608			gttcaagtccgccatgcccga vs. gttcaaTtccgccatgcccga	<0.0001
GFP target 1	16	22	16	A	C	T-C	5.68	5.58	3.46	4.90667	1.25385	0.159809	0.041774			gttcaagtccgccatgcccga vs. gttcaGgtccgccatgcccga	<0.0001
GFP target 1	16	22	18	C	A	G-A	0.96	1.22	0.84	1.00667	0.194251	0.0327869	0.00657902			gttcaagtccgccatgcccga vs. gttcaCgtccgccatgcccga	<0.0001
GFP target 1	16	22	18	C	T	G-T	1.76	2.02	1.75	1.84333	0.15308	0.0600369	0.00598134			gttcaagtccgccatgcccga vs. gttAaagtccgccatgcccga	<0.0001
GFP target 1	16	22	20	T	C	A-C	12.36	11.64	11.44	11.8133	0.483873	0.384757	0.0263971			gttcaagtccgccatgcccga vs. gttTaagtccgccatgcccga	<0.0001
GFP target 1	16	22	20	T	G	A-G	16.58	16.12	15.33	16.01	0.632218	0.521442	0.0353221			gttcaagtccgccatgcccga vs. gCtcaagtccgccatgcccga	<0.0001
GFP target 1	16	22	17+19	A+T	G+C	T-G+A-C	1.71	2.17	2.01	1.96333	0.233524	0.0639453	0.00838062			gttcaagtccgccatgcccga vs. gGtcaagtccgccatgcccga	<0.0001
GFP target 1	16	22	17+19	A+T	C+G	T-C+A-G	1.06	1.04	0.97	1.02333	0.0472582	0.0333297	0.00239461			gttcaagtccgccatgcccga vs. gtCcGagtccgccatgcccga	<0.0001
GFP target 1	16	22	12+20	C+T	A+C	G-A+A-C	0.8	0.72	0.62	0.713333	0.090185	0.0232331	0.00320357			gttcaagtccgccatgcccga vs. gtGcCagtccgccatgcccga	<0.0001
GFP target 1	16	22	12+20	C+T	T+G	G-T+A-G	2.1	2.56	2.24	2.3	0.235797	0.0749104	0.00871657			gttcaagtccgccatgcccga vs. gCtcaagtcAgccatgcccga	<0.0001
																gttcaagtccgccatgcccga vs. gGtcaagtcTgccatgcccga	<0.0001

## Sheet: Supp. Fig. 2c,d
Target name	PBS length	RTT length	Mismatch position	Original base	Mismatching base	Mismatching base pair	Editing efficiency (mScarlet+ cells (%) in BFP+ cells)			Mean	SD	Mean normalised to NO-mismatch control	SD (Error propagation)		Statistics for Supplementary Fig. 2c
GFP target 1	nickase control						0.15	0.23	0.2	0.193333	0.0404145				one-way ANOVA with Dunett's multiple comparison test	GFP target 1 - PBS1 (Box-Cox transformed. lambda: 0)
GFP target 1	16	22					32.55	35.88	31.6	33.3433	2.24758				Control (no-mismatch) vs. mismatching spacer	Adjusted P value
GFP target 1	16	22	5+7	T+G	C+A	A-C+C-A	3.69	3.69	2.97	3.45	0.415692	0.103469	0.0142854		ggcatggcggacttga vs. ggcaCgAcggacttga	<0.0001
GFP target 1	16	22	6+8	G+C	A+T	C-A+G-T	2.74	3.34	3.17	3.08333	0.309246	0.0924723	0.0111746		ggcatggcggacttga vs. ggcatAgTggacttga	<0.0001
GFP target 1	16	22	7+9	G+G	A+A	C-A+C-A	1.43	1.57	1.66	1.55333	0.115902	0.046586	0.00468443		ggcatggcggacttga vs. ggcatgAcAgacttga	<0.0001
GFP target 1	16	22	8+16	C+A	T+G	G-T+T-G	26.84	27.26	20.92	25.0067	3.54538	0.749975	0.117736		ggcatggcggacttga vs. ggcatggTggacttgG	0.0128
GFP target 1	16	22	5+7+9	T+G+G	C+A+A	A-C+C-A+C-A	0.22	0.21	0.22	0.216667	0.0057735	0.00649805	0.000470999		ggcatggcggacttga vs. ggcaCgAcAgacttga	<0.0001
GFP target 1	16	22	6+8+10	G+C+G	A+T+A	C-A+G-T+C-A	0.26	0.33	0.28	0.29	0.0360555	0.00869739	0.00123004		ggcatggcggacttga vs. ggcatAgTgAacttga	<0.0001
GFP target 1	16	22	8+12+16	C+C+A	T+T+G	G-T+G-T+T-G	9	9.36	10.35	9.57	0.699071	0.287014	0.0285283		ggcatggcggacttga vs. ggcatggTggaTttgG	<0.0001

## Sheet: Fig. 2a; Supp. Fig 3a,b
																Statsistics for Supplementary Fig. 3a,b
Target name	PBS length	RTT length	Mismatch position	Original base	Mismatching base	Mismatching base pair	Editing efficiency (mScarlet+ cells (%) in BFP+ cells)			Mean	SD	Mean normalised to NO-mismatch control	SD (Error propagation)			one-way ANOVA with Dunett's multiple comparison test	mScarlet target 1 - PBS10
mScarlet target 1	nickase control						0.18	0.13	0.06	0.123333	0.0602771					Control (no-mismatch) vs. mismatching spacer	Adjusted P value
mScarlet target 1	10	31					54.29	53.88	55.45	54.54	0.81431					tcctcgaagt vs. tcctTgaagt	<0.0001
mScarlet target 1	10	31	5	C	T	G-T	10.69	9.62	9.96	10.09	0.546717	0.185002	0.3038			tcctcgaagt vs. tcctcAaagt	<0.0001
mScarlet target 1	10	31	6	G	A	C-A	21.89	22.62	23.14	22.55	0.627933	0.413458	0.0766279			tcctcgaagt vs. tcctcgGagt	0.0097
mScarlet target 1	10	31	7	A	G	T-G	51.58	47.69	43.96	47.7433	3.81028	0.875382	0.136151			tcctcgaagt vs. tcctcgaGgt	<0.0001
mScarlet target 1	10	31	8	A	G	T-G	41.06	44.13	43.06	42.75	1.5583	0.783828	0.45644			tcctcgaagt vs. tcctcgaaAt	<0.0001
mScarlet target 1	10	31	9	G	A	C-A	37.74	32.88	34.82	35.1467	2.44641	0.64442	0.276685			tcctcgaagt vs. tcctcgaagC	0.004
mScarlet target 1	10	31	10	T	C	A-C	43.63	47.27	49.83	46.91	3.11564	0.860103	0.307261
mScarlet target 1	13	31					45.71	42.29	42.16	43.3867	2.01312					Kruskal-Wallis test with Dunn's multiple comparison test	mScarlet target 1 - PBS13
mScarlet target 1	13	31	5	C	T	G-T	25.38	26.53	26.26	26.0567	0.60136	0.600569	0.0311228			Control (no-mismatch) vs. mismatching spacer	Adjusted P value
mScarlet target 1	13	31	6	G	A	C-A	19.12	16.12	15.36	16.8667	1.9881	0.388752	0.0492452			tcctcgaagttca vs. tcctTgaagttca	>0.9999
mScarlet target 1	13	31	7	A	G	T-G	48.11	52.38	49.39	49.96	2.19132	1.15151	0.0735229			tcctcgaagttca vs. tcctcCaagttca	0.4884
mScarlet target 1	13	31	8	A	G	T-G	48.38	47.38	45.22	46.9933	1.6151	1.08313	0.0625417			tcctcgaagttca vs. tcctcgGagttca	0.8144
mScarlet target 1	13	31	9	G	A	C-A	36.79	39.69	37.62	38.0333	1.49353	0.876613	0.053286			tcctcgaagttca vs. tcctcgaGgttca	>0.9999
mScarlet target 1	13	31	10	T	C	A-C	48.52	45.81	45.71	46.68	1.59427	1.07591	0.061987			tcctcgaagttca vs. tcctcgaaAttca	>0.9999
mScarlet target 1	13	31	11	T	C	A-C	48.8	36.85	47.96	44.5367	6.67008	1.02651	0.160945			tcctcgaagttca vs. tcctcgaagCtca	>0.9999
mScarlet target 1	13	31	12	C	T	A-C	32.69	45.28	43.27	40.4133	6.76368	0.931469	0.161773			tcctcgaagttca vs. tcctcgaagtCca	>0.9999
mScarlet target 1	13	31	13	A	G	G-T	43.73	39.98	45.39	43.0333	2.77147	0.991856	0.0787301			tcctcgaagttca vs. tcctcgaagttTa	>0.9999
mScarlet target 1	20	31					18.85	15.75	10.63	15.0767	4.15116					tcctcgaagttca vs. tcctcgaagttcG	>0.9999
mScarlet target 1	20	31	5+7	C+A	T+G	G-T+T-G	19.61	27.6	29.75	25.6533	5.34294	1.70153	0.58743
mScarlet target 1	20	31	6+8	G+A	A+G	C-A+T-G	27.83	26.13	18.65	24.2033	4.88386	1.60535	0.548004			one-way ANOVA with Dunett's multiple comparison test	mScarlet target 1 - PBS20
mScarlet target 1	20	31	7+9	A+G	G+A	T-G+C-A	14.92	16.03	16.15	15.7	0.678159	1.04134	0.290227			Control (no-mismatch) vs. mismatching spacer	Adjusted P value
mScarlet target 1	20	31	8+18	A+G	G+A	T-G+C-A	18.65	18.14	11.61	16.1333	3.92561	1.07009	0.393199			tcctcgaagttcatcacgcg vs. tcctTgGagttcatcacgcg	0.0143
mScarlet target 1	20	31	5+7+9	C+A+G	T+G+A	G-T+T-G+C-A	6.39	7.3	7.16	6.95	0.49	0.460977	0.131019			tcctcgaagttcatcacgcg vs. tcctcAaGgttcatcacgcg	0.0379
mScarlet target 1	20	31	6+8+10	G+A+T	A+G+C	C-A+T-G+A-C	15.38	10.51	8.96	11.6167	3.35002	0.770506	0.307212			tcctcgaagttcatcacgcg vs. tcctcgGaAttcatcacgcg	0.9997
mScarlet target 1	20	31	8+12+16	A+C+A	G+T+G	T-G+G-T+T-G	31.84	37.73	36.19	35.2533	3.05467	2.33827	0.67494			tcctcgaagttcatcacgcg vs. tcctcgaGgttcatcacAcg	0.9994
mScarlet target 2	nickase control						0.18	0.13	0.06	0.123333	0.0602771					tcctcgaagttcatcacgcg vs. tcctTgGaAttcatcacgcg	0.0724
mScarlet target 2	13	38					27.53	28.87	26.37	27.59	1.25108					tcctcgaagttcatcacgcg vs. tcctcAaGgCtcatcacgcg	0.7543
mScarlet target 2	13	38	5	C	T	G-T	14.29	14.51	14.98	14.5933	0.352467	0.528936	0.0271749			tcctcgaagttcatcacgcg vs. tcctcgaGgttTatcGcgcg	<0.0001
mScarlet target 2	13	38	6	A	G	T-G	25.64	21.32	19.85	22.27	3.00963	0.807177	0.115061
mScarlet target 2	13	38	7	T	C	A-C	21.62	20.29	22.7	21.5367	1.20716	0.780597	0.0562786			one-way ANOVA with Dunett's multiple comparison test	mScarlet target 2 - PBS13
mScarlet target 2	13	38	9	A	G	T-G	25.88	20.14	23.81	23.2767	2.90693	0.843663	0.112092			Control (no-mismatch) vs. mismatching spacer	Adjusted P value
mScarlet target 2	13	38	10	C	T	G-T	15.04	18.59	17.06	16.8967	1.78063	0.61242	0.07026			agttcatcacgcg vs. agttTatcacgcg	<0.0001
mScarlet target 2	13	38	11	G	A	C-A	28.18	24.99	23.94	25.7033	2.20817	0.931618	0.0905			agttcatcacgcg vs. agttcGtcacgcg	0.0369
mScarlet target 2	13	38	12	C	T	G-T	18.38	21.48	20.09	19.9833	1.55275	0.724296	0.0651619			agttcatcacgcg vs. agttcaCcacgcg	0.0152
mScarlet target 2	13	38	13	G	A	C-A	36.05	34.24	30.19	33.4933	3.00051	1.21397	0.121892			agttcatcacgcg vs. agttcatTacgcg	0.1156
mScarlet target 2	20	38					1.68	1.84	1.67	1.73	0.0953939					agttcatcacgcg vs. agttcatcGcgcg	<0.0001
mScarlet target 2	20	38	5+7	C+T	T+C	G-T+A-C	5.19	5.09	8.7	6.32667	2.05598	3.65703	1.20541			agttcatcacgcg vs. agttcatcaTgcg	0.8271
mScarlet target 2	20	38	6+8	A+C	G+T	T-G+G-T	3.7	4.06	4.78	4.18	0.549909	2.41618	0.344659			agttcatcacgcg vs. agttcatcacAcg	0.0022
mScarlet target 2	20	38	7+9	T+A	C+G	A-C+T-G	10.29	7.48	6.19	7.98667	2.09643	4.61657	1.23826			agttcatcacgcg vs. agttcatcacgTg	0.0183
mScarlet target 2	20	38	8+16	C+C	T+T	G-T+G-T	5.17	5.77	5.35	5.43	0.307896	3.13873	0.248252
mScarlet target 2	20	38	5+7+9	C+T+A	T+C+G	G-T+A-C+T-G	13.44	11.06	10.43	11.6433	1.58752	6.73025	0.989846			one-way ANOVA with Dunett's multiple comparison test	mScarlet target 2 - PBS20
mScarlet target 2	20	38	6+8+10	A+C+C	G+T+T	T-G+G-T+G-T	7.42	7.6	8.74	7.92	0.715821	4.57803	0.484696			Control (no-mismatch) vs. mismatching spacer	Adjusted P value
mScarlet target 2	20	38	8+12+16	C+C+C	T+T+T	G-T+G-T+G-T	6.15	5.43	5.57	5.71667	0.38175	3.30443	0.28617			agttcatcacgcgctcccac vs. agttTaCcacgcgctcccac	0.0019
																agttcatcacgcgctcccac vs. agttcGtTacgcgctcccac	0.126
																agttcatcacgcgctcccac vs. agttcaCcGcgcgctcccac	<0.0001
																agttcatcacgcgctcccac vs. agttcatTacgcgctTccac	0.0114
																agttcatcacgcgctcccac vs. agttTaCcGcgcgctcccac	<0.0001
																agttcatcacgcgctcccac vs. agttcGtTaTgcgctcccac	0.0001
																agttcatcacgcgctcccac vs. agttcatTacgTgctTccac	0.0064

## Sheet: Fig. 2b; Supp. Fig. 4a,b
											Statistics for Fig. 2b						Statistics for Supplementary Fig. 4a				Statistics for Supplementary Fig. 4b
Target name	PBS length	RTT length	Deletion position	Editing efficiency (mScarlet+ cells (%) in BFP+ cells)			Mean	SD			one-way ANOVA with Turkey's multiple comparison test	mScarlet target 1	mScarlet target 2				Kruskal-Wallis test with Dunn's multiple comparison test	mScarlet target 1			one-way ANOVA with Dunett's multiple comparison test	mScarlet target 1
mScarlet target 1	nickase control			0.48	0.4	0.5	0.46	0.052915			PBS5 (del. from the 6th pos. in PBS20)	Adjusted P value	Adjusted P value				PBS20 1x del.	Adjusted P value			PBS20 1x del.	Adjusted P value
mScarlet target 1	9	31		50.45	52.6	50.95	51.3333	1.12509			1x deletion vs. 2x deletion	0.0049	<0.0001				tcctcgaagttcatcacgcg vs. tcctc-aagttcatcacgcg	0.4269			agttcatcacgcgctcccac vs. agttc-tcacgcgctcccac	<0.0001
mScarlet target 1	10	31		58.5	58.83	57.66	58.33	0.603241			1x deletion vs. 3x deletion	<0,0001	<0.0001				tcctcgaagttcatcacgcg vs. tcctcg-agttcatcacgcg/tcctcga-gttcatcacgcg	>0.9999			agttcatcacgcgctcccac vs. agttca-cacgcgctcccac	<0.0001
mScarlet target 1	11	31		50.4	54.88	52.6	52.6267	2.24012			1x deletion vs. 4x deletion	<0,0001	<0.0001				tcctcgaagttcatcacgcg vs. tcctcgaa-ttcatcacgcg	>0.9999			agttcatcacgcgctcccac vs. agttcat-acgcgctcccac	<0.0001
mScarlet target 1	12	31		48.25	49.82	47.44	48.5033	1.21006			2x deletion vs. 3x deletion	0.0004	0.058				tcctcgaagttcatcacgcg vs. tcctcgaag-tcatcacgcg/tcctcgaagt-catcacgcg	>0.9999			agttcatcacgcgctcccac vs. agttcatc-cgcgctcccac	0.243
mScarlet target 1	13	31		51.27	53.16	51.29	51.9067	1.08546			2x deletion vs. 4x deletion	<0,0001	<0.0001				tcctcgaagttcatcacgcg vs. tcctcgaagtt-atcacgcg	0.161			agttcatcacgcgctcccac vs. agttcatca-gcgctcccac	<0.0001
mScarlet target 1	14	31		47.88	45.54	45.13	46.1833	1.48359			3x deletion vs. 4x deletion	0.0004	<0.0001				tcctcgaagttcatcacgcg vs. tcctcgaagttc-tcacgcg	0.0046			agttcatcacgcgctcccac vs. agttcatcac-cgctcccac	<0.0001
mScarlet target 1	15	31		21.02	20.99	18.07	20.0267	1.69459									tcctcgaagttcatcacgcg vs. tcctcgaagttca-cacgcg	0.0357			agttcatcacgcgctcccac vs. agttcatcacg-gctcccac	<0.0001
mScarlet target 1	20	31		14.37	14.62	13.5	14.1633	0.587906			one-way ANOVA with Turkey's multiple comparison test	mScarlet target 1	mScarlet target 2 (Box-Cox transformed, lambda: 0)				tcctcgaagttcatcacgcg vs. tcctcgaagttcat-acgcg	0.1199			agttcatcacgcgctcccac vs. agttcatcacgc-ctcccac	<0.0001
mScarlet target 1	20	31	6	29.57	31.22	28.44	29.7433	1.39808			PBS6 (del. from the 7th pos. in PBS20)	Adjusted P value	Adjusted P value				tcctcgaagttcatcacgcg vs. tcctcgaagttctac-cgcg	0.002			agttcatcacgcgctcccac vs. agttcatcacgcg-tcccac	<0.0001
mScarlet target 1	20	31	7/8	17.72	17.93	17.21	17.62	0.37027			1x deletion vs. 2x deletion	<0,0001	<0.0001				tcctcgaagttcatcacgcg vs. tcctcgaagttcatca-gcg	>0.9999			agttcatcacgcgctcccac vs. agttcatcacgcgc-cccac	<0.0001
mScarlet target 1	20	31	9	22.98	22.7	20.22	21.9667	1.51912			1x deletion vs. 3x deletion	0.0013	<0.0001								agttcatcacgcgctcccac vs. agttcatcacgcgct-ccac/agttcatcacgcgctc-cac	0.4219
mScarlet target 1	20	31	10/11	22.88	22.36	23.41	22.8833	0.525008			1x deletion vs. 4x deletion	<0,0001	0.3125				one-way ANOVA with Dunett's multiple comparison test	mScarlet target 1
mScarlet target 1	20	31	12	33.62	34.22	34.3	34.0467	0.371663			2x deletion vs. 3x deletion	<0,0001	<0.0001				PBS20 2x del.	Adjusted P value			one-way ANOVA with Dunett's multiple comparison test	mScarlet target 1
mScarlet target 1	20	31	13	51.46	48.07	51.06	50.1967	1.85257			2x deletion vs. 4x deletion	<0,0001	<0.0001				tcctcgaagttcatcacgcg vs. tcctc--agttcatcacgcg	<0.0001			PBS20 2x del.	Adjusted P value
mScarlet target 1	20	31	14	42.83	45.05	43.48	43.7867	1.14133			3x deletion vs. 4x deletion	0.0173	<0.0001				tcctcgaagttcatcacgcg vs. tcctcg--gttcatcacgcg	<0.0001			agttcatcacgcgctcccac vs. agttc--cacgcgctcccac	0.8267
mScarlet target 1	20	31	15	25.03	44.15	43.4	37.5267	10.8289									tcctcgaagttcatcacgcg vs. tcctcgaa--tcatcacgcg	<0.0001			agttcatcacgcgctcccac vs. agttca--acgcgctcccac	<0.0001
mScarlet target 1	20	31	16	53.85	54.23	50.63	52.9033	1.97791			one-way ANOVA with Turkey's multiple comparison test	mScarlet target 1	mScarlet target 2				tcctcgaagttcatcacgcg vs. tcctcgaag--catcacgcg	<0.0001			agttcatcacgcgctcccac vs. agttcat--cgcgctcccac	<0.0001
mScarlet target 1	20	31	17	23.1	25.03	24.78	24.3033	1.04959			PBS7 (del. from the 8th pos. in PBS20)	Adjusted P value	Adjusted P value				tcctcgaagttcatcacgcg vs. tcctcgaagt--atcacgcg	<0.0001			agttcatcacgcgctcccac vs. agttcatc--gcgctcccac	<0.0001
mScarlet target 1	20	31	6+7	23.07	19.54	25.63	22.7467	3.05785			1x deletion vs. 2x deletion	<0,0001	<0.0001				tcctcgaagttcatcacgcg vs. tcctcgaagtt--tcacgcg	<0.0001			agttcatcacgcgctcccac vs. agttcatca--cgctcccac	<0.0001
mScarlet target 1	20	31	7+8	31.67	32.56	28.96	31.0633	1.87511			1x deletion vs. 3x deletion	0.0161	<0.0001				tcctcgaagttcatcacgcg vs. tcctcgaagttc--cacgcg	<0.0001			agttcatcacgcgctcccac vs. agttcatcac--gctcccac	<0.0001
mScarlet target 1	20	31	9+10	34.21	32.39	32.97	33.19	0.929731			1x deletion vs. 4x deletion	0.1903	<0.0001				tcctcgaagttcatcacgcg vs. tcctcgaagttca--acgcg	<0.0001			agttcatcacgcgctcccac vs. agttcatcacg--ctcccac	<0.0001
mScarlet target 1	20	31	10+11	41.82	46.55	45.48	44.6167	2.48037			2x deletion vs. 3x deletion	<0,0001	0.0004				tcctcgaagttcatcacgcg vs. tcctcgaagttcat--cgcg/tcctcgaagttcatc--gcg	<0.0001			agttcatcacgcgctcccac vs. agttcatcacgc--tcccac	<0.0001
mScarlet target 1	20	31	11+12	44.96	44.36	44.55	44.6233	0.306649			2x deletion vs. 4x deletion	<0,0001	0.0028								agttcatcacgcgctcccac vs. agttcatcacgcg--cccac/agttcatcacgcgc--ccac	<0.0001
mScarlet target 1	20	31	12+13	50.2	51.31	49.83	50.4467	0.770216			3x deletion vs. 4x deletion	0.0011	0.3401				Kruskal-Wallis test with Dunn's multiple comparison test	mScarlet target 1			agttcatcacgcgctcccac vs. agttcatcacgcgct--cac	0.603
mScarlet target 1	20	31	13+14	51.27	49.03	53.72	51.34	2.34578									PBS20 3x del.	Adjusted P value
mScarlet target 1	20	31	14+15	43.92	46.4	45.38	45.2333	1.24649			one-way ANOVA with Turkey's multiple comparison test	mScarlet target 1	mScarlet target 2				tcctcgaagttcatcacgcg vs. tcctc---gttcatcacgcg/tcctcg---ttcatcacgcg	>0.9999			one-way ANOVA with Dunett's multiple comparison test	mScarlet target 1
mScarlet target 1	20	31	15+16/16+17	22.74	23.86	22.14	22.9133	0.873002			PBS8 (del. from the 9th pos. in PBS20)	Adjusted P value	Adjusted P value				tcctcgaagttcatcacgcg vs. tcctcga---tcatcacgcg	>0.9999			PBS20 3x del.	Adjusted P value
mScarlet target 1	20	31	6+7+8/7+8+9	12.65	11.56	13.09	12.4333	0.787676			1x deletion vs. 2x deletion	<0,0001	<0.0001				tcctcgaagttcatcacgcg vs. tcctcgaa---catcacgcg	>0.9999			agttcatcacgcgctcccac vs. agttc---acgcgctcccac/agttca---cgcgctcccac	0.3931
mScarlet target 1	20	31	8+9+10	20.28	22.03	21.58	21.2967	0.908754			1x deletion vs. 3x deletion	0.0735	<0.0001				tcctcgaagttcatcacgcg vs. tcctcgaag---atcacgcg	0.3402			agttcatcacgcgctcccac vs. agttcat---gcgctcccac	<0.0001
mScarlet target 1	20	31	9+10+11	24.34	25.35		24.845	0.714178			1x deletion vs. 4x deletion	0.0001	<0.0001				tcctcgaagttcatcacgcg vs. tcctcgaagt---tcacgcg/tcctcgaagtt---cacgcg	0.0519			agttcatcacgcgctcccac vs. agttcatc---cgctcccac	<0.0001
mScarlet target 1	20	31	10+11+12	40.15	40.19	38.83	39.7233	0.773908			2x deletion vs. 3x deletion	0.0002	0.0105				tcctcgaagttcatcacgcg vs. tcctcgaagttc---acgcg/tcctcgaagttca---cgcg	0.0109			agttcatcacgcgctcccac vs. agttcatca---gctcccac	<0.0001
mScarlet target 1	20	31	11+12+13/12+13+14	48.61	47.54	47.74	47.9633	0.568888			2x deletion vs. 4x deletion	0.0559	0.0018				tcctcgaagttcatcacgcg vs. tcctcgaagttcat---gcg	0.3862			agttcatcacgcgctcccac vs. agttcatcac---ctcccac	<0.0001
mScarlet target 1	20	31	13+14+15/14+15+16	52.76	50.91	50.71	51.46	1.13027			3x deletion vs. 4x deletion	0.0027	<0.0001				tcctcgaagttcatcacgcg vs. tcctcgaagttcatc---cg	>0.9999			agttcatcacgcgctcccac vs. agttcatcacg---tcccac	<0.0001
mScarlet target 1	20	31	15+16+17	39.77	40.92	34.18	38.29	3.60551													agttcatcacgcgctcccac vs. agttcatcacgc---cccac	<0.0001
mScarlet target 1	20	31	16+17+18	25.53	26.1	22.74	24.79	1.79808			one-way ANOVA with Dunett's multiple comparison test	mScarlet target 1	mScarlet target 2				one-way ANOVA with Dunett's multiple comparison test	mScarlet target 1			agttcatcacgcgctcccac vs. agttcatcacgcg---ccac/agttcatcacgcgc---cac	<0.0001
mScarlet target 1	20	31	6+7+8+9	1.87	2.31	1.98	2.05333	0.228983			PBS9 (del. from the 10th pos. in PBS20)	Adjusted P value	Adjusted P value				PBS20 4x del.	Adjusted P value
mScarlet target 1	20	31	7+8+9+10	9.08	9.31	8.76	9.05	0.276225			PBS Control vs. 1x deletion	<0,0001	<0.0001				tcctcgaagttcatcacgcg vs. tcctc----ttcatcacgcg	<0.0001			one-way ANOVA with Dunett's multiple comparison test	mScarlet target 1
mScarlet target 1	20	31	8+9+10+11	15.25	16.4	15.05	15.5667	0.728583			PBS Control vs. 2x deletion	0.0018	<0.0001				tcctcgaagttcatcacgcg vs. tcctcg----tcatcacgcg	0.0006			PBS20 4x del.	Adjusted P value
mScarlet target 1	20	31	9+10+11+12	30.44	31.07	29.8	30.4367	0.635007			PBS Control vs. 3x deletion	<0,0001	0.5952				tcctcgaagttcatcacgcg vs. tcctcga----catcacgcg	0.6378			agttcatcacgcgctcccac vs. agttc----cgcgctcccac	0.9728
mScarlet target 1	20	31	10+11+12+13/11+12+13+14	47.54	52.03	49.17	49.58	2.27291			PBS Control vs. 4x deletion	0.5237	<0.0001				tcctcgaagttcatcacgcg vs. tcctcgaa----atcacgcg	<0.0001			agttcatcacgcgctcccac vs. agttca----gcgctcccac	0.0017
mScarlet target 1	20	31	12+13+14+15	52.45	54.15	51.22	52.6067	1.47127									tcctcgaagttcatcacgcg vs. tcctcgaag----tcacgcg/tcctcgaagt----cacgcg	<0.0001			agttcatcacgcgctcccac vs. agttcat----cgctcccac/agttcatc----gctcccac	<0.0001
mScarlet target 1	20	31	13+14+15+16	48.86	50.03	51.94	50.2767	1.55475			one-way ANOVA with Dunett's multiple comparison test	mScarlet target 1	mScarlet target 2				tcctcgaagttcatcacgcg vs. tcctcgaagtt----acgcg	<0.0001			agttcatcacgcgctcccac vs. agttcatca----ctcccac/agttcatcac----tcccac	<0.0001
mScarlet target 1	20	31	14+15+16+17	47.96	48.97	45.76	47.5633	1.64135			PBS10 (del. from the 11th pos. in PBS20)	Adjusted P value	Adjusted P value				tcctcgaagttcatcacgcg vs. tcctcgaagttc----cgcg	<0.0001			agttcatcacgcgctcccac vs. agttcatcacg----cccac/agttcatcacgc----ccac	<0.0001
mScarlet target 2	nickase control			0.48	0.4	0.5	0.46	0.052915			PBS Control vs. 1x deletion	<0,0001	<0.0001				tcctcgaagttcatcacgcg vs. tcctcgaagttca----gcg	<0.0001			agttcatcacgcgctcccac vs. agttcatcacgcg----cac	<0.0001
mScarlet target 2	9	38		21.53	19.16	21.55	20.7467	1.37413			PBS Control vs. 2x deletion	<0,0001	<0.0001
mScarlet target 2	10	38		28.93	28.12	27.94	28.33	0.527352			PBS Control vs. 3x deletion	0.0001	0.0004
mScarlet target 2	11	38		34.34	34.3	33.53	34.0567	0.456545			PBS Control vs. 4x deletion	<0,0001	0.0008
mScarlet target 2	12	38		35.47	36.3	37.54	36.4367	1.04175
mScarlet target 2	13	38		38.22	38.75	34.59	37.1867	2.26434			one-way ANOVA with Dunett's multiple comparison test	mScarlet target 1	mScarlet target 2
mScarlet target 2	14	38		6.53	6.68	5.02	6.07667	0.918168			PBS11 (del. from the 12th pos. in PBS20)	Adjusted P value	Adjusted P value
mScarlet target 2	15	38		10.32	8.58	9.09	9.33	0.894483			PBS Control vs. 1x deletion	<0.0001	0.3022
mScarlet target 2	20	38		2.48	2.22	2.61	2.43667	0.198578			PBS Control vs. 2x deletion	0.2153	0.0008
mScarlet target 2	20	38	6	6.43	6.09	6.25	6.25667	0.170098			PBS Control vs. 3x deletion	0.6845	0.5815
mScarlet target 2	20	38	7	7.33	7.35	6.94	7.20667	0.231157			PBS Control vs. 4x deletion	>0.9999	<0.0001
mScarlet target 2	20	38	8	5.63	6.41	5.2	5.74667	0.613379
mScarlet target 2	20	38	9	3.26	3.68	3.68	3.54	0.242487			one-way ANOVA with Dunett's multiple comparison test	mScarlet target 1	mScarlet target 2
mScarlet target 2	20	38	10	5.96	6.01	5.61	5.86	0.217945			PBS12 (del. from the 13th pos. in PBS20)	Adjusted P value	Adjusted P value
mScarlet target 2	20	38	11	5.47	5.29	5.96	5.57333	0.346747			PBS Control vs. 1x deletion	0.5687	0.6363
mScarlet target 2	20	38	12	31.15	31.62		31.385	0.33234			PBS Control vs. 2x deletion	0.1851	0.0005
mScarlet target 2	20	38	13	35.43	36.15	33.59	35.0567	1.3202			PBS Control vs. 3x deletion	0.1619	0.0145
mScarlet target 2	20	38	14	21.61	22.87	22.2	22.2267	0.630423			PBS Control vs. 4x deletion	0.533	<0.0001
mScarlet target 2	20	38	15	8.54	6.62	8.04	7.73333	0.996059
mScarlet target 2	20	38	16/17	4.13	2.67	3.29	3.36333	0.732757			one-way ANOVA with Dunett's multiple comparison test	mScarlet target 1	mScarlet target 2 (Box-Cox transformed, lambda: 0)
mScarlet target 2	20	38	6+7	3.97	4.15	4.34	4.15333	0.185023			PBS13 (del. from the 14th pos. in PBS20)	Adjusted P value	Adjusted P value
mScarlet target 2	20	38	7+8	13.96	15.82	16.2	15.3267	1.19872			PBS Control vs. 1x deletion	<0.0001	<0.0001
mScarlet target 2	20	38	8+9	25.99	27.46	23.6	25.6833	1.94819			PBS Control vs. 2x deletion	0.0003	<0.0001
mScarlet target 2	20	38	9+10	23.77	28.14	26.97	26.2933	2.26222			PBS Control vs. 3x deletion	0.9766	0.2054
mScarlet target 2	20	38	10+11	43.13	42.63	37.96	41.24	2.85154			PBS Control vs. 4x deletion	0.0061	<0.0001
mScarlet target 2	20	38	11+12	38.63	42.76	43.21	41.5333	2.52441
mScarlet target 2	20	38	12+13	43.21	43.77	39.03	42.0033	2.59016			Kruskal-Wallis test with Dunn's multiple comparison test	mScarlet target 1	mScarlet target 2
mScarlet target 2	20	38	13+14	41.67	44.21	44.99	43.6233	1.73601			PBS14 (del. from the 15th pos. in PBS20)	Adjusted P value	Adjusted P value
mScarlet target 2	20	38	14+15/15+16	17.67	17.18	16.63	17.16	0.520288			PBS Control vs. 1x deletion	0.5227	0.0799
mScarlet target 2	20	38	16+17	4.32	4.98	4.62	4.64	0.330454			PBS Control vs. 2x deletion	0.0067	<0.0001
mScarlet target 2	20	38	6+7+8/7+8+9	3.63	3.5	3.58	3.57	0.0655744			PBS Control vs. 3x deletion	0.2683	<0.0001
mScarlet target 2	20	38	8+9+10	18.81	16.89	17.98	17.8933	0.96293
mScarlet target 2	20	38	9+10+11	30.69	31.84	30.89	31.14	0.61441			one-way ANOVA with Dunett's multiple comparison test	mScarlet target 1	mScarlet target 2
mScarlet target 2	20	38	10+11+12	23.26	22.61	21.6	22.49	0.836481			PBS13 (del. from the 14th pos. in PBS20)	Adjusted P value	Adjusted P value
mScarlet target 2	20	38	11+12+13	35.1	38.26	36.85	36.7367	1.58305			PBS Control vs. 1x deletion	<0.0001	<0.0001
mScarlet target 2	20	38	12+13+14	36.31	35.13	35.74	35.7267	0.590113			PBS Control vs. 2x deletion	0.1464	0.0003
mScarlet target 2	20	38	13+14+15	40.62	41.47	40.61	40.9	0.49366			PBS Control vs. 3x deletion	0.0187
mScarlet target 2	20	38	14+15+16/15+16+17	35.32	35.22	34.18	34.9067	0.631295
mScarlet target 2	20	38	6+7+8+9	1.48	1.62	2.12	1.74	0.336452
mScarlet target 2	20	38	7+8+9+10	7.42	8.07	7.81	7.76667	0.327159
mScarlet target 2	20	38	8+9+10+11/9+10+11+12	19.54	21.34	18.63	19.8367	1.37914
mScarlet target 2	20	38	10+11+12+13/11+12+13+14	33.48	37.22	37.63	36.11	2.28685
mScarlet target 2	20	38	12+13+14+15/13+14+15+16	49.52	47.83	45.04	47.4633	2.2624
mScarlet target 2	20	38	14+15+16+17	11.76	13.59	13.39	12.9133	1.00381

## Sheet: Supp. Fig. 5a,b,c
											Statistics for Supplementary Fig. 5a					Statistics for Supplementary fig. 5b
Target name	PBS length	RTT length	Deletion position	Editing efficiency (mScarlet+ cells (%) in BFP+ cells)			Mean	SD			one-way ANOVA with Turkey's multiple comparison test	mScarlet target 1	mScarlet target 2 (Box-Cox transformed, lambda: 0,5)			Unpaired, two-tailed t-test
mScarlet target 1	nickase control			0.48	0.4	0.5	0.46	0.052915			Determinig the optimal PBS length	Adjusted P value	Adjusted P value			del. starting position	NO DEL	DEL6	DEL7/DEL8	DEL9	DEL10/DEL11	DEL12	DEL13	DEL14	DEL15	DEL16	DEL17
mScarlet target 1	9	31		50.45	52.6	50.95	51.3333	1.12509			PBS9 vs. PBS10	<0.0001	<0.0001			1x del. PBS17 vs PBS20 (P values)	0.0003	0.014	0.018	0.0335	0.0008	0.0179	0.0007	0.0001	0.6904	<0.0001	0.0002
mScarlet target 1	10	31		58.5	58.83	57.66	58.33	0.603241			PBS9 vs. PBS11	0.9398	<0.0001
mScarlet target 1	11	31		50.4	54.88	52.6	52.6267	2.24012			PBS9 vs. PBS12	0.2209	<0.0001
mScarlet target 1	12	31		48.25	49.82	47.44	48.5033	1.21006			PBS9 vs. PBS13	0.9997	<0.0001			del. starting position	NO DEL	DEL6-8/DEL7-9	DEL8-10	DEL9-11	DEL10-12	DEL11-13/DEL12-14	DEL13-15/DEL14-16	DEL15-17
mScarlet target 1	13	31		51.27	53.16	51.29	51.9067	1.08546			PBS9 vs. PBS14	0.003	<0.0001			3x del. PBS17 vs PBS20 (P values)	0.0003	0.0085	0.0403	0.012	<0.0001	0.0632	0.7861	0.0018
mScarlet target 1	14	31		47.88	45.54	45.13	46.1833	1.48359			PBS9 vs. PBS15	<0.0001	<0.0001
mScarlet target 1	15	31		21.02	20.99	18.07	20.0267	1.69459			PBS9 vs. PBS17	<0.0001	<0.0001
mScarlet target 1	17	31		8.49	8.44	9.43	8.78667	0.557704			PBS9 vs. PBS20	<0.0001	<0.0001
mScarlet target 1	17	31	6	26.1	25.85	26.7	26.2167	0.436845			PBS10 vs. PBS11	0.001	0.002
mScarlet target 1	17	31	7/8	14.45	16.13	14.52	15.0333	0.950386			PBS10 vs. PBS12	<0.0001	<0.0001			Statistics for Supplementary fig. 5c
mScarlet target 1	17	31	9	19.6	17.47	16.2	17.7567	1.71803			PBS10 vs. PBS13	0.0003	<0.0001			Unpaired, two-tailed t-test
mScarlet target 1	17	31	10/11	15.61	15.48	17.54	16.21	1.15365			PBS10 vs. PBS14	<0.0001	<0.0001			del. starting position	NO-DEL	DEL6	DEL7	DEL8	DEL9	DEL10	DEL11	DEL12	DEL13	DEL14	DEL15	DEL16/DEL17
mScarlet target 1	17	31	12	31.93	31.62	29.55	31.0333	1.29392			PBS10 vs. PBS15	<0.0001	<0.0001			1x del. PBS17 vs PBS20 (P values)	0.0422	0.6406	0.0005	0.1867	0.0661	0.2724	0.1823	0.1987	0.0179	0.0276	0.0205	0.0915
mScarlet target 1	17	31	13	38.07	39.73	38.94	38.9133	0.830321			PBS10 vs. PBS17	<0.0001	<0.0001
mScarlet target 1	17	31	14	33.7	32.86	33.85	33.47	0.533573			PBS10 vs. PBS20	<0.0001	<0.0001
mScarlet target 1	17	31	15	34.58	36.21	33.7	34.83	1.27354			PBS11 vs. PBS12	0.0223	0.5749			del. starting position	NO-DEL	DEL6-8/DEL7-9	DEL8-10	DEL9-11	DEL10-12	DEL11-13	DEL12-14	DEL13-15	DEL14-16/DEL15-17
mScarlet target 1	17	31	16	19.59	21.07	20.67	20.4433	0.765593			PBS11 vs. PBS13	0.9984	0.2625			3x del. PBS17 vs PBS20 (P values)	0.0422	0.0012	<0.0001	0.0001	0.0009	0.0662	0.0062	0.0004	<0.0001
mScarlet target 1	17	31	17	16.49	16.49	16.08	16.3533	0.236714			PBS11 vs. PBS14	0.0002	<0.0001
mScarlet target 1	17	31	6+7+8/7+8+9	9.37	9.51	7.69	8.85667	1.01278			PBS11 vs. PBS15	<0.0001	<0.0001
mScarlet target 1	17	31	8+9+10	19.33	22.29	18.98	20.2	1.81843			PBS11 vs. PBS17	<0.0001	<0.0001
mScarlet target 1	17	31	9+10+11	29.05	31.56	30.73	30.4467	1.27876			PBS11 vs. PBS20	<0.0001	<0.0001
mScarlet target 1	17	31	10+11+12	55.77	54.52	55.18	55.1567	0.625327			PBS12 vs. PBS13	0.085	0.9994
mScarlet target 1	17	31	11+12+13/12+13+14	51.39	48.61	51.05	50.35	1.51644			PBS12 vs. PBS14	0.4451	<0.0001
mScarlet target 1	17	31	13+14+15/14+15+16	52.28	51.63	51.11	51.6733	0.586202			PBS12 vs. PBS15	<0.0001	<0.0001
mScarlet target 1	17	31	15+16+17	55.44	53.53	53.85	54.2733	1.02295			PBS12 vs. PBS17	<0.0001	<0.0001
mScarlet target 1	20	31		14.37	14.62	13.5	14.1633	0.587906			PBS12 vs. PBS20	<0.0001	<0.0001
mScarlet target 1	20	31	6	29.57	31.22	28.44	29.7433	1.39808			PBS13 vs. PBS14	0.001	<0.0001
mScarlet target 1	20	31	7/8	17.72	17.93	17.21	17.62	0.37027			PBS13 vs. PBS15	<0.0001	<0.0001
mScarlet target 1	20	31	9	22.98	22.7	20.22	21.9667	1.51912			PBS13 vs. PBS17	<0.0001	<0.0001
mScarlet target 1	20	31	10/11	22.88	22.36	23.41	22.8833	0.525008			PBS13 vs. PBS20	<0.0001	<0.0001
mScarlet target 1	20	31	12	33.62	34.22	34.3	34.0467	0.371663			PBS14 vs. PBS15	<0.0001	0.0004
mScarlet target 1	20	31	13	51.46	48.07	51.06	50.1967	1.85257			PBS14 vs. PBS17	<0.0001	<0.0001
mScarlet target 1	20	31	14	42.83	45.05	43.48	43.7867	1.14133			PBS14 vs. PBS20	<0.0001	<0.0001
mScarlet target 1	20	31	15	25.03	44.15	43.4	37.5267	10.8289			PBS15 vs. PBS17	<0.0001	<0.0001
mScarlet target 1	20	31	16	53.85	54.23	50.63	52.9033	1.97791			PBS15 vs. PBS20	0.0007	<0.0001
mScarlet target 1	20	31	17	23.1	25.03	24.78	24.3033	1.04959			PBS17 vs. PBS20	0.0019	0.7163
mScarlet target 1	20	31	6+7+8/7+8+9	12.65	11.56	13.09	12.4333	0.787676
mScarlet target 1	20	31	8+9+10	20.28	22.03	21.58	21.2967	0.908754
mScarlet target 1	20	31	9+10+11	24.34	25.35		24.845	0.714178
mScarlet target 1	20	31	10+11+12	40.15	40.19	38.83	39.7233	0.773908
mScarlet target 1	20	31	11+12+13/12+13+14	48.61	47.54	47.74	47.9633	0.568888
mScarlet target 1	20	31	13+14+15/14+15+16	52.76	50.91	50.71	51.46	1.13027
mScarlet target 1	20	31	15+16+17	39.77	40.92	34.18	38.29	3.60551
mScarlet target 1	20	31	16+17+18	25.53	26.1	22.74	24.79	1.79808
mScarlet target 2	nickase control			0.48	0.4	0.5	0.46	0.052915
mScarlet target 2	9	38		21.53	19.16	21.55	20.7467	1.37413
mScarlet target 2	10	38		28.93	28.12	27.94	28.33	0.527352
mScarlet target 2	11	38		34.34	34.3	33.53	34.0567	0.456545
mScarlet target 2	12	38		35.47	36.3	37.54	36.4367	1.04175
mScarlet target 2	13	38		38.22	38.75	34.59	37.1867	2.26434
mScarlet target 2	14	38		6.53	6.68	5.02	6.07667	0.918168
mScarlet target 2	15	38		10.32	8.58	9.09	9.33	0.894483
mScarlet target 2	17	38		2.15	1.92	1.69	1.92	0.23
mScarlet target 2	17	38	6	6.3	6.87	6.01	6.39333	0.437531
mScarlet target 2	17	38	7	8.94	8.7	8.71	8.78333	0.135769
mScarlet target 2	17	38	8	5.19	4.92	5.34	5.15	0.212838
mScarlet target 2	17	38	9	3.88	4.1	4.64	4.20667	0.391067
mScarlet target 2	17	38	10	6.22	5.82	6.53	6.19	0.355949
mScarlet target 2	17	38	11	6	5.71	6.19	5.96667	0.24173
mScarlet target 2	17	38	12	29.39	28.32	31.14	29.6167	1.4236
mScarlet target 2	17	38	13	31.98	32.1	30.59	31.5567	0.839305
mScarlet target 2	17	38	14	23.25	24.37	24.41	24.01	0.658483
mScarlet target 2	17	38	15	10.23	12.8	10.89	11.3067	1.3347
mScarlet target 2	17	38	16/17	3.9	4.78	4.95	4.54333	0.56359
mScarlet target 2	17	38	6+7+8/7+8+9	2.8	2.91	2.6	2.77	0.157162
mScarlet target 2	17	38	8+9+10	7.86	8.35	8.33	8.18	0.277308
mScarlet target 2	17	38	9+10+11	18.72	16.26	15.63	16.87	1.63282
mScarlet target 2	17	38	10+11+12	17.47	17.96	18.16	17.8633	0.355012
mScarlet target 2	17	38	11+12+13	32.86	35.3	32.41	33.5233	1.555
mScarlet target 2	17	38	12+13+14	32.53	33.62	32.12	32.7567	0.775263
mScarlet target 2	17	38	13+14+15	33.68	35.34	33.8	34.2733	0.925707
mScarlet target 2	17	38	14+15+16/15+16+17	8.24	7.93	6.27	7.48	1.05929
mScarlet target 2	20	38		2.48	2.22	2.61	2.43667	0.198578
mScarlet target 2	20	38	6	6.43	6.09	6.25	6.25667	0.170098
mScarlet target 2	20	38	7	7.33	7.35	6.94	7.20667	0.231157
mScarlet target 2	20	38	8	5.63	6.41	5.2	5.74667	0.613379
mScarlet target 2	20	38	9	3.26	3.68	3.68	3.54	0.242487
mScarlet target 2	20	38	10	5.96	6.01	5.61	5.86	0.217945
mScarlet target 2	20	38	11	5.47	5.29	5.96	5.57333	0.346747
mScarlet target 2	20	38	12	31.15	31.62		31.385	0.33234
mScarlet target 2	20	38	13	35.43	36.15	33.59	35.0567	1.3202
mScarlet target 2	20	38	14	21.61	22.87	22.2	22.2267	0.630423
mScarlet target 2	20	38	15	8.54	6.62	8.04	7.73333	0.996059
mScarlet target 2	20	38	16/17	4.13	2.67	3.29	3.36333	0.732757
mScarlet target 2	20	38	6+7+8/7+8+9	3.63	3.5	3.58	3.57	0.0655744
mScarlet target 2	20	38	8+9+10	18.81	16.89	17.98	17.8933	0.96293
mScarlet target 2	20	38	9+10+11	30.69	31.84	30.89	31.14	0.61441
mScarlet target 2	20	38	10+11+12	23.26	22.61	21.6	22.49	0.836481
mScarlet target 2	20	38	11+12+13	35.1	38.26	36.85	36.7367	1.58305
mScarlet target 2	20	38	12+13+14	36.31	35.13	35.74	35.7267	0.590113
mScarlet target 2	20	38	13+14+15	40.62	41.47	40.61	40.9	0.49366
mScarlet target 2	20	38	14+15+16/15+16+17	35.32	35.22	34.18	34.9067	0.631295

## Sheet: Fig. 3a and Supp. Fig. 6a
															Statistics for Fig. 3a and Supplementary Fig. 6a
Target name	PBS length	RTT length	Deletion position	Mismatch position	Original base	Mismatching base	Mismatching base pair	Editing efficiency (mScarlet+ cells (%) in BFP+ cells)			Mean	SD			one-way ANOVA with Turkey's multiple comparison test	mScarlet target 2
mScarlet target 1	nickase control							0.23	0.32	0.24	0.263333	0.0493288				Adjusted P value
mScarlet target 1	10	31						46.06	45.55	52.55	48.0533	3.90257			Control-PBS13 vs. Control PBS12	>0.9999
mScarlet target 1	12	31						40.16	37.57	43.34	40.3567	2.89002			Control-PBS13 vs. Control-PBS20	<0.0001
mScarlet target 1	20	31						9.07	10.01	10.86	9.98	0.895377			Control-PBS13 vs. PBS20-DEL13	0.9901
mScarlet target 1	20	31	13					32.3	44.5	42.44	39.7467	6.53074			Control-PBS13 vs. 13 G to T	0.0392
mScarlet target 1	20	31	13	12	C	T	G-T	46.15	42.73	41.63	43.5033	2.35715			Control-PBS13 vs. 14 C to T	0.0012
mScarlet target 1	20	31	13	13	A	C	T-C	49.58	49.99	55.41	51.66	3.25406			Control-PBS13 vs. 15 G to T	<0.0001
mScarlet target 1	20	31	13	15	G	T	C-T	54.42	45.75	38.68	46.2833	7.88354			Control-PBS13 vs. 18 A to C	<0.0001
mScarlet target 1	20	31	13	18	G	T	C-T	30.97	36.52	38.9	35.4633	4.06923			Control-PBS13 vs. 20 G to T	<0.0001
mScarlet target 1	20	31	13	20	G	T	C-A	50.83	44.88	42.26	45.99	4.3915			Control-PBS13 vs. PBS20-DEL13-14	0.9983
mScarlet target 1	20	31	16					37.89	40.26	48.39	42.18	5.50702			Control-PBS13 vs. 12 T to C	0.0001
mScarlet target 1	20	31	16	15	G	T	C-T	45.59	49.09	50.68	48.4533	2.60404			Control-PBS13 vs. 18 A to C	<0.0001
mScarlet target 1	20	31	16	18	G	T	C-T	22.47	19.63	23.35	21.8167	1.94415			Control PBS12 vs. Control-PBS20	<0.0001
mScarlet target 1	20	31	16	20	G	T	C-A	35.47	36.72	40.99	37.7267	2.89441			Control PBS12 vs. PBS20-DEL13	0.9689
mScarlet target 1	20	31	13+14					53.82	45.93	38.77	46.1733	7.52795			Control PBS12 vs. 13 G to T	0.0589
mScarlet target 1	20	31	13+14	12	C	T	G-T	60.84	52.8	50.72	54.7867	5.3445			Control PBS12 vs. 14 C to T	0.0019
mScarlet target 1	20	31	13+14	13	A	C	T-C	48.23	50.53	55.39	51.3833	3.65548			Control PBS12 vs. 15 G to T	<0.0001
mScarlet target 2	nickase control							0.23	0.32	0.24	0.263333	0.0493288			Control PBS12 vs. 18 A to C	<0.0001
mScarlet target 2	12	38						24.55	29.4	26.98	26.9767	2.425			Control PBS12 vs. 20 G to T	<0.0001
mScarlet target 2	13	38						27.38	24.91	27.75	26.68	1.54399			Control PBS12 vs. PBS20-DEL13-14	0.9917
mScarlet target 2	20	38						1.23	1.52	1.74	1.49667	0.255799			Control PBS12 vs. 12 T to C	0.0002
mScarlet target 2	20	38	13					27.09	23.84	23.79	24.9067	1.89099			Control PBS12 vs. 18 A to C	0.0001
mScarlet target 2	20	38	13	13	G	T	C-T	33.79	33.88	29.94	32.5367	2.24923			Control-PBS20 vs. PBS20-DEL13	<0.0001
mScarlet target 2	20	38	13	14	C	T	G-T	33.41	35.59	35.62	34.8733	1.26737			Control-PBS20 vs. 13 G to T	<0.0001
mScarlet target 2	20	38	13	15	G	T	C-T	50.56	47.56	42.3	46.8067	4.18121			Control-PBS20 vs. 14 C to T	<0.0001
mScarlet target 2	20	38	13	18	A	C	T-C	41.7	41.19	44.03	42.3067	1.51408			Control-PBS20 vs. 15 G to T	<0.0001
mScarlet target 2	20	38	13	20	G	T	C-T	44.88	46.44	42.89	44.7367	1.77934			Control-PBS20 vs. 18 A to C	<0.0001
mScarlet target 2	20	38	13+14					25.34	25.36	25.03	25.2433	0.185023			Control-PBS20 vs. 20 G to T	<0.0001
mScarlet target 2	20	38	13+14	12	T	C	A-C	34.52	37.3	37.05	36.29	1.53795			Control-PBS20 vs. PBS20-DEL13-14	<0.0001
mScarlet target 2	20	38	13+14	18	A	C	T-C	37.01	37.39	35.72	36.7067	0.875348			Control-PBS20 vs. 12 T to C	<0.0001
															Control-PBS20 vs. 18 A to C	<0.0001
															PBS20-DEL13 vs. 13 G to T	0.0029
															PBS20-DEL13 vs. 14 C to T	<0.0001
															PBS20-DEL13 vs. 15 G to T	<0.0001
															PBS20-DEL13 vs. 18 A to C	<0.0001
															PBS20-DEL13 vs. 20 G to T	<0.0001
															PBS20-DEL13 vs. PBS20-DEL13-14	>0.9999
															PBS20-DEL13 vs. 12 T to C	<0.0001
															PBS20-DEL13 vs. 18 A to C	<0.0001
															13 G to T vs. 14 C to T	0.9314
															13 G to T vs. 15 G to T	<0.0001
															13 G to T vs. 18 A to C	0.0001
															13 G to T vs. 20 G to T	<0.0001
															13 G to T vs. PBS20-DEL13-14	0.0048
															13 G to T vs. 12 T to C	0.4523
															13 G to T vs. 18 A to C	0.3089
															14 C to T vs. 15 G to T	<0.0001
															14 C to T vs. 18 A to C	0.0039
															14 C to T vs. 20 G to T	<0.0001
															14 C to T vs. PBS20-DEL13-14	0.0001
															14 C to T vs. 12 T to C	0.9985
															14 C to T vs. 18 A to C	0.9872
															15 G to T vs. 18 A to C	0.2185
															15 G to T vs. 20 G to T	0.9689
															15 G to T vs. PBS20-DEL13-14	<0.0001
															15 G to T vs. 12 T to C	<0.0001
															15 G to T vs. 18 A to C	<0.0001
															18 A to C vs. 20 G to T	0.9132
															18 A to C vs. PBS20-DEL13-14	<0.0001
															18 A to C vs. 12 T to C	0.0313
															18 A to C vs. 18 A to C	0.0558
															20 G to T vs. PBS20-DEL13-14	<0.0001
															20 G to T vs. 12 T to C	0.0008
															20 G to T vs. 18 A to C	0.0016
															PBS20-DEL13-14 vs. 12 T to C	<0.0001
															PBS20-DEL13-14 vs. 18 A to C	<0.0001
															12 T to C vs. 18 A to C	>0.9999

[truncated: 9 more sheets: Fig. 3b and Supp. Fig. 6b, Fig. 3c, Fig. 4a and Supp. Fig. 7d, Fig. 4b, Supp.Fig. 7a,b, Fig. 4c and Supp. Fig. 7c, Fig. 4d,e, Supp.Fig. 7g, Supp.Fig. 7e,f]
