# Supplementary material for: Disrupting pegRNA intramolecular complementarity via PBS and spacer sequence alterations can enhance prime editing efficiency
Source: Nucleic Acids Res. 2026 Apr 21;54(7):gkag292. doi: 10.1093/nar/gkag292 (PMC13096808; doi:10.1093/nar/gkag292)
Supplement: gkag292_Supplemental_Files [file gkag292_supplemental_files.zip › Supplementary table - Spacer, PBS and primer sequences.xlsx]

## Sheet: Indel - Genomic tareegts
Target name		spacer sequence (5'-3')	PBS length	RTT length	RTT-PBS sequence (5'-3')
FANCF	gRNA	ggaaucccuucugcagcacc
	pegRNA		17	17	ggaaaagcgaucaaggugcugcagaagggauucc
EMX1(PBS15)	gRNA	gaguccgagcagaagaagaa
	pegRNA		13	15	augggagcacuucuucuucugcucggac
EMX1	gRNA	gaguccgagcagaagaagaa
	pegRNA		13	17	augggagcacuucuucuucugcucggacuc
HEXA	gRNA	guaccugaaccguauauccua
	pegRNA		14	17	agucagggcaauaggauauacgguucaggua
RUNX1(PBS15)	gRNA	gcauuuucaggaggaagcga
	pegRNA		35	15	gugcaggaaaugacucgaauaugcugucugaagccaucgcuuccuccugaaaau
RUNX1	gRNA	gcauuuucaggaggaagcga
	pegRNA		15	17	ugucugaaggcaucgcuuccuccugaaaaugc
PRNP	gRNA	gcagugguggggggccuugg
	pegRNA		12	17	auguagacgccaaggccccccaccacugc
CYP1A1-T1	gRNA	acccgcaccuggcacuguca
	pegRNA		16	17	gcuggcucacccuugacagugccaggugcgggu
CYP2B6-T1	gRNA	gcagagggcggggcccuggu
	pegRNA		19	17	cccauggccgccucccaccagggccccgcccucugc
HEK4	gRNA	ggcacugcggcuggaggugg
	pegRNA		10	17	uuaaccccaaccuccagccgcagugcc
CYP1A1-T2	gRNA	gggccugccggauggugucc
	pegRNA		49	17	ugcagauccgaacuggcuccacacccgugguggugcugagcggccuggacaccauccggcaggccc
CYP1A2-T1	gRNA	ggccugccggauggugucc
	pegRNA		38	17	auuggcuccaugcccgugcuggugcugagccgccuggacaccauccggcaggccc
CYP1A2-T2	gRNA	acccgcaccuggcacuguca
	pegRNA		29	17	acgucccuguagcgcuggcucauccuugacagugccaggugcgggu
CYP1A2-T3	gRNA	ggacaccauccggcaggccc
	pegRNA		31	17	cccuugaaauugucgcccugccgcaccagggccugccggauggugucc
CYP2B6-T2	gRNA	ggcagagggcggggcccugg
	pegRNA		20	17	cccaugacagccucccaccagggccccgcccucugcc
CYP2B6-T4-1	gRNA	gagggcggggcccugguggg
	pegRNA		26	17	cacccuaacucccaugaccgccucccaccagggccccgcccuc
CYP2B6-T4-2	gRNA
	pegRNA		39	17	ccugguucagugccacccuaacacccaugaccgccucccaccagggccccgcccuc
CYP2B6-T5	gRNA	gccccgcccucugccccuuu
	pegRNA		36	17	ggccucuucuauccaacugcagaagguuucccaaaaggggcagagggcggggc

## Sheet: Spacer-MM - PEAR targets
Target name	Mismatch position	Original base	Mismatching base	Mismatching base pair	Sequence (5'-3')			Target name	Intended edit	RTT length	PBS length	RTT-PBS sequence (5'-3')	2nd nicking spacer (5'-3')
mScarlet target 1					gugaugaacuucgaggacgg			mScarlet target 1	33-34 AC to GT	31	10	acuuaccugcgucacggucacggcgccgccguccucgaagu	ggaccaacacauauuuaaag
	8	G	A	C-A	gugaugaacuucAaggacgg					31	13	acuuaccugcgucacggucacggcgccgccguccucgaaguuca
	8	G	U	C-U	gugaugaacuucUaggacgg					31	17	acuuaccugcgucacggucacggcgccgccguccucgaaguucaucac
	10	U	G	A-G	gugaugaacuGcgaggacgg					31	20	acuuaccugcgucacggucacggcgccgccguccucgaaguucaucacgcg
	10	U	C	A-C	gugaugaacuCcgaggacgg			mScarlet target 2	26-27 AC to GT	38	13	acuuaccugcgucacggucacggcgccgccguccucgaaguucaucacgcg
	12	C	U	G-U	gugaugaaUuucgaggacgg					38	17	acuuaccugcgucacggucacggcgccgccguccucgaaguucaucacgcgcucc
	12	C	A	G-A	gugaugaaAuucgaggacgg					38	20	acuuaccugcgucacggucacggcgccgccguccucgaaguucaucacgcgcucccac
	13	A	G	U-G	gugaugaGcuucgaggacgg			GFP target 1	17-18 AC to GT	22	13	acuuaccugcacguagccuucgggcauggcggacu	ggaccaacacauauuuaaag
	13	A	C	U-C	gugaugaCcuucgaggacgg					22	16	acuuaccugcacguagccuucgggcauggcggacuuga
	14	A	G	U-G	gugaugGacuucgaggacgg
	14	A	C	U-C	gugaugCacuucgaggacgg
	15	G	A	C-A	gugauAaacuucgaggacgg
	15	G	U	C-U	gugauUaacuucgaggacgg
	16	U	C	A-C	gugaCgaacuucgaggacgg
	16	U	G	A-G	gugaGgaacuucgaggacgg
	18	G	A	C-A	guAaugaacuucgaggacgg
	18	G	U	C-U	guUaugaacuucgaggacgg
	20	G	A	C-A	Augaugaacuucgaggacgg
	20	G	U	C-A	Uugaugaacuucgaggacgg
	14+16	A+U	G+C	U-G + A-C	gugaCgGacuucgaggacgg
	17+19	A+U	G+C	U-G + A-C	gCgGugaacuucgaggacgg
	17+19	A+U	C+G	U-C+A-G	gGgCugaacuucgaggacgg
	12+20	C+G	U+A	G-U + C-A	AugaugaaUuucgaggacgg
	12+20	C+G	A+U	G-A+C-U	UugaugaaAuucgaggacgg
	12+17+20	C+A+G	U+C+A	G-U+U-C+C-A	AugCugaaUuucgaggacgg
	12+17+20	C+A+G	A+G+U	G-A+U-G+C-U	UugGugaaAuucgaggacgg
mScarlet target 2					ggagcgcgugaugaacuucg
	8	G	A	C-A	ggagcgcgugauAaacuucg
	8	G	U	C-U	ggagcgcgugauUaacuucg
	10	A	G	U-G	ggagcgcgugGugaacuucg
	10	A	C	U-C	ggagcgcgugCugaacuucg
	12	U	C	A-C	ggagcgcgCgaugaacuucg
	12	U	G	A-G	ggagcgcgGgaugaacuucg
	13	G	U	C-U	ggagcgcUugaugaacuucg
	13	G	A	C-A	ggagcgcAugaugaacuucg
	14	C	U	G-U	ggagcgUgugaugaacuucg
	14	C	A	G-A	ggagcgAgugaugaacuucg
	15	G	U	C-U	ggagcUcgugaugaacuucg
	15	G	A	C-A	ggagcAcgugaugaacuucg
	16	C	U	G-U	ggagUgcgugaugaacuucg
	16	C	A	G-A	ggagAgcgugaugaacuucg
	18	A	G	U-G	ggGgcgcgugaugaacuucg
	18	A	C	U-C	ggCgcgcgugaugaacuucg
	20	G	A	C-A	Agagcgcgugaugaacuucg
	20	G	U	C-U	Ugagcgcgugaugaacuucg
	17+19	G+G	A+A	C-A+C-A	gAaAcgcgugaugaacuucg
	17+19	G+G	U+U	C-U+C-U	gUaUcgcgugaugaacuucg
	12+20	U+G	C+A	A-C+C-A	AgagcgcgCgaugaacuucg
	12+17+20	U+G+G	C+U+A	A-C+C-U+C-A	AgaUcgcgCgaugaacuucg
	12+17+20	U+G+G	G+A+U	A-G+C-A+C-U	UgaAcgcgGgaugaacuucg
GFP target 1					guucaaguccgccaugcccga
	8	A	G	U-G	guucaaguccgccGugcccga
	8	A	C	U-C	guucaaguccgccCugcccga
	10	C	U	G-U	guucaaguccgUcaugcccga
	10	C	A	G-A	guucaaguccgAcaugcccga
	12	C	A	G-A	guucaagucAgccaugcccga
	12	C	U	G-U	guucaagucUgccaugcccga
	13	C	A	G-A	guucaaguAcgccaugcccga
	13	C	U	G-U	guucaaguUcgccaugcccga
	14	U	C	A-C	guucaagCccgccaugcccga
	14	U	G	A-G	guucaagGccgccaugcccga
	15	G	A	C-A	guucaaAuccgccaugcccga
	15	G	U	C-U	guucaaUuccgccaugcccga
	16	A	G	U-G	guucaGguccgccaugcccga
	16	A	C	U-C	guucaCguccgccaugcccga
	18	C	A	G-A	guuAaaguccgccaugcccga
	18	C	U	G-U	guuUaaguccgccaugcccga
	20	U	C	A-C	gCucaaguccgccaugcccga
	20	U	G	A-G	gGucaaguccgccaugcccga
	17+19	A+U	G+C	U-G+A-C	guCcGaguccgccaugcccga
	17+19	A+U	C+G	U-C+A-G	guGcCaguccgccaugcccga
	12+20	C+U	A+C	G-A+A-C	gCucaagucAgccaugcccga
	12+20	C+U	U+G	G-U+A-G	gGucaagucUgccaugcccga

## Sheet: PBS-MM - PEAR targets
						Sequence 5'-3'
Target name	PBS length	Mismatch position	Original base	Mismatching base	Mismatching base pair	PBS	RTT	Spacer	2nd nick spacer
mScarlet target 1	10					uccucgaagu	acuuaccugcgucacggucacggcgccgccg	gugaugaacuucgaggacgg	ggaccaacacauauuuaaag
		5	C	U	G-U	uccuUgaagu
		6	G	A	C-A	uccucAaagu
		7	A	G	U-G	uccucgGagu
		8	A	G	U-G	uccucgaGgu
		9	G	A	C-A	uccucgaaAu
		10	U	C	A-C	uccucgaagC
	13					uccucgaaguuca
		5	C	U	G-U	uccuUgaaguuca
		6	G	A	C-A	uccucCaaguuca
		7	A	G	U-G	uccucgGaguuca
		8	A	G	U-G	uccucgaGguuca
		9	G	A	C-A	uccucgaaAuuca
		10	U	C	A-C	uccucgaagCuca
		11	U	C	A-C	uccucgaaguCca
		12	C	U	A-C	uccucgaaguuUa
		13	A	G	G-U	uccucgaaguucG
	20					uccucgaaguucaucacgcg
		5+7	C+A	U+G	G-U+U-G	uccuUgGaguucaucacgcg
		6+8	G+A	A+G	C-A+U-G	uccucAaGguucaucacgcg
		7+9	A+G	G+A	U-G+C-A	uccucgGaAuucaucacgcg
		8+18	A+G	G+A	U-G+C-A	uccucgaGguucaucacAcg
		5+7+9	C+A+G	U+G+A	G-U+U-G+C-A	uccuUgGaAuucaucacgcg
		6+8+10	G+A+U	A+G+C	C-A+U-G+A-C	uccucAaGgCucaucacgcg
		8+12+16	A+C+A	G+U+G	U-G+G-U+U-G	uccucgaGguuUaucGcgcg
mScarlet target 2	13					aguucaucacgcg	acuuaccugcgucacggucacggcgccgccguccucga	ggagcgcgugaugaacuucg
		5	C	U	G-U	aguuUaucacgcg
		6	A	G	U-G	aguucGucacgcg
		7	U	C	A-C	aguucaCcacgcg
		9	A	G	U-G	aguucaucGcgcg
		10	C	U	G-U	aguucaucaUgcg
		11	G	A	C-A	aguucaucacAcg
		12	C	U	G-U	aguucaucacgUg
		13	G	A	C-A	aguucaucacgcA
	20					aguucaucacgcgcucccac
		5+7	C+U	U+C	G-U+A-C	aguuUaCcacgcgcucccac
		6+8	A+C	G+U	U-G+G-U	aguucGuUacgcgcucccac
		7+9	U+A	C+G	A-C+U-G	aguucaCcGcgcgcucccac
		8+16	C+C	U+U	G-U+G-U	aguucauUacgcgcuUccac
		5+7+9	C+U+A	U+C+G	G-U+A-C+U-G	aguuUaCcGcgcgcucccac
		6+8+10	A+C+C	G+U+U	U-G+G-U+G-U	aguucGuUaUgcgcucccac
		8+12+16	C+C+C	U+U+U	G-U+G-U+G-U	aguucauUacgUgcuUccac
GFP target 1	16					ggcauggcggacuuga	acuuaccugcacguagccuucg	guucaaguccgccaugcccga	ggaccaacacauauuuaaag
		5+7	U+G	C+A	A-C+C-A	ggcaCgAcggacuuga
		6+8	G+C	A+U	C-A+G-U	ggcauAgUggacuuga
		7+9	G+G	A+A	C-A+C-A	ggcaugAcAgacuuga
		8+16	C+A	U+G	G-U+U-G	ggcauggUggacuugG
		5+7+9	U+G+G	C+A+A	A-C+C-A+C-A	ggcaCgAcAgacuuga
		6+8+10	G+C+G	A+U+A	C-A+G-U+C-A	ggcauAgUgAacuuga
		8+12+16	C+C+A	U+U+G	G-U+G-U+U-G	ggcauggUggaUuugG

## Sheet: PBS del. - PEAR targets
Target name	PBS length	Deletion position	PBS sequence (5'-3')	RTT length	RTT sequence (5'-3')	spacer sequence (5'-3')	2nd nick spacer (5'-3')
mScarlet target 1	7		uccucga	31	acuuaccugcgucacggucacggcgccgccg	gugaugaacuucgaggacgg	ggaccaacacauauuuaaag
	8		uccucgaa
	9		uccucgaag
	10		uccucgaagu
	11		uccucgaaguu
	12		uccucgaaguuc
	13		uccucgaaguuc
	14		uccucgaaguucau
	15		uccucgaaguucauc
	17		uccucgaaguucaucac
		6	uccuc-aaguucaucac
		7	uccucg-aguucaucac
		8	uccucga-guucaucac
		9	uccucgaa-uucaucac
		10	uccucgaag-ucaucac
		11	uccucgaagu-caucac
		12	uccucgaaguu-aucac
		13	uccucgaaguuc-ucac
		14	uccucgaaguuca-cac
		15	uccucgaaguucau-ac
		16	uccucgaaguucuac-c
		17	uccucgaaguucauca-
		6+7+8	uccuc---guucaucac
		7+8+9	uccucg---uucaucac
		8+9+10	uccucga---ucaucac
		9+10+11	uccucgaa---caucac
		10+11+12	uccucgaag---aucac
		11+12+13	uccucgaagu---ucac
		12+13+14	uccucgaaguu---cac
		13+14+15	uccucgaaguuc---ac
		14+15+16	uccucgaaguuca---c
		15+16+17	uccucgaaguucau---
	20		uccucgaaguucaucacgcg
		6	uccuc-aaguucaucacgcg
		7	uccucg-aguucaucacgcg
		8	uccucga-guucaucacgcg
		9	uccucgaa-uucaucacgcg
		10	uccucgaag-ucaucacgcg
		11	uccucgaagu-caucacgcg
		12	uccucgaaguu-aucacgcg
		13	uccucgaaguuc-ucacgcg
		14	uccucgaaguuca-cacgcg
		15	uccucgaaguucau-acgcg
		16	uccucgaaguucuac-cgcg
		17	uccucgaaguucauca-gcg
		6+7	uccuc--aguucaucacgcg
		7+8	uccucg--guucaucacgcg
		9+10	uccucgaa--ucaucacgcg
		10+11	uccucgaag--caucacgcg
		11+12	uccucgaagu--aucacgcg
		12+13	uccucgaaguu--ucacgcg
		13+14	uccucgaaguuc--cacgcg
		14+15	uccucgaaguuca--acgcg
		15+16	uccucgaaguucau--cgcg
		16+17	uccucgaaguucauc--gcg
		6+7+8	uccuc---guucaucacgcg
		7+8+9	uccucg---uucaucacgcg
		8+9+10	uccucga---ucaucacgcg
		9+10+11	uccucgaa---caucacgcg
		10+11+12	uccucgaag---aucacgcg
		11+12+13	uccucgaagu---ucacgcg
		12+13+14	uccucgaaguu---cacgcg
		13+14+15	uccucgaaguuc---acgcg
		14+15+16	uccucgaaguuca---cgcg
		15+16+17	uccucgaaguucau---gcg
		16+17+18	uccucgaaguucauc---cg
		6+7+8+9	uccuc----uucaucacgcg
		7+8+9+10	uccucg----ucaucacgcg
		8+9+10+11	uccucga----caucacgcg
		9+10+11+12	uccucgaa----aucacgcg
		10+11+12+13	uccucgaag----ucacgcg
		11+12+13+14	uccucgaagu----cacgcg
		12+13+14+15	uccucgaaguu----acgcg
		13+14+15+16	uccucgaaguuc----cgcg
		14+15+16+17	uccucgaaguuca----gcg
mScarlet target 2	7		aguucau	38	acuuaccugcgucacggucacggcgccgccguccucga	ggagcgcgugaugaacuucg
	8		aguucauc
	9		aguucauca
	10		aguucaucac
	11		aguucaucacg
	12		aguucaucacgc
	13		aguucaucacgcg
	14		aguucaucacgcgc
	15		aguucaucacgcgcu
	17		aguucaucacgcgcucc
		6	aguuc-ucacgcgcucc
		7	aguuca-cacgcgcucc
		8	aguucau-acgcgcucc
		9	aguucauc-cgcgcucc
		10	aguucauca-gcgcucc
		11	aguucaucac-cgcucc
		12	aguucaucacg-gcucc
		13	aguucaucacgc-cucc
		14	aguucaucacgcg-ucc
		15	aguucaucacgcgc-cc
		16	aguucaucacgcgcu-c
		17	aguucaucacgcgcuc-
		6+7+8	aguuc---acgcgcucc
		7+8+9	aguuca---cgcgcucc
		8+9+10	aguucau---gcgcucc
		9+10+11	aguucauc---cgcucc
		10+11+12	aguucauca---gcucc
		11+12+13	aguucaucac---cucc
		12+13+14	aguucaucacg---ucc
		13+14+15	aguucaucacgc---cc
		14+15+16	aguucaucacgcg---c
		15+16+17	aguucaucacgcgc---
	20	-	aguucaucacgcgcucccac
		6	aguuc-ucacgcgcucccac
		7	aguuca-cacgcgcucccac
		8	aguucau-acgcgcucccac
		9	aguucauc-cgcgcucccac
		10	aguucauca-gcgcucccac
		11	aguucaucac-cgcucccac
		12	aguucaucacg-gcucccac
		13	aguucaucacgc-cucccac
		14	aguucaucacgcg-ucccac
		15	aguucaucacgcgc-cccac
		16	aguucaucacgcgcu-ccac
		17	aguucaucacgcgcuc-cac
		6+7	aguuc--cacgcgcucccac
		7+8	aguuca--acgcgcucccac
		8+9	aguucau--cgcgcucccac
		9+10	aguucauc--gcgcucccac
		10+11	aguucauca--cgcucccac
		11+12	aguucaucac--gcucccac
		12+13	aguucaucacg--cucccac
		13+14	aguucaucacgc--ucccac
		14+15	aguucaucacgcg--cccac
		15+16	aguucaucacgcgc--ccac
		16+17	aguucaucacgcgcu--cac
		6+7+8	aguuc---acgcgcucccac
		7+8+9	aguuca---cgcgcucccac
		8+9+10	aguucau---gcgcucccac
		9+10+11	aguucauc---cgcucccac
		10+11+12	aguucauca---gcucccac
		11+12+13	aguucaucac---cucccac
		12+13+14	aguucaucacg---ucccac
		13+14+15	aguucaucacgc---cccac
		14+15+16	aguucaucacgcg---ccac
		15+16+17	aguucaucacgcgc---cac
		6+7+8+9	aguuc----cgcgcucccac
		7+8+9+10	aguuca----gcgcucccac
		8+9+10+11	aguucau----cgcucccac
		9+10+11+12	aguucauc----gcucccac
		10+11+12+13	aguucauca----cucccac
		11+12+13+14	aguucaucac----ucccac
		12+13+14+15	aguucaucacg----cccac
		13+14+15+16	aguucaucacgc----ccac
		14+15+16+17	aguucaucacgcg----cac

## Sheet: Combined mod. - PEAR targets
Target name	PBS length	RTT length	Deletion position	Mismatch position	Original base	Mismatching base	Mismatching base pair	Spacer sequence (5'-3')	PBS sequence (5'-3')	RTT sequence (5'-3')	2nd nick sequence (5'-3')
mScarlet target 1	10	31						gugaugaacuucgaggacgg	uccucgaagu	acuuaccugcgucacggucacggcgccgccg	ggaccaacacauauuuaaag
	12							gugaugaacuucgaggacgg	uccucgaaguuc
	20							gugaugaacuucgaggacgg	uccucgaaguucaucacgcg
			13					gugaugaacuucgaggacgg	uccucgaaguuc-ucacgcg
			13	12	C	U	G-U	gugaugaaUuucgaggacgg	uccucgaaguuc-ucacgcg
			13	13	A	C	U-C	gugaugaCcuucgaggacgg	uccucgaaguuc-ucacgcg
			13	15	G	U	C-U	gugauUaacuucgaggacgg	uccucgaaguuc-ucacgcg
			13	18	G	U	C-U	guUaugaacuucgaggacgg	uccucgaaguuc-ucacgcg
			13	20	G	U	C-A	Uugaugaacuucgaggacgg	uccucgaaguuc-ucacgcg
			13+14					gugaugaacuucgaggacgg	uccucgaaguuc--cacgcg
			13+14	12	C	U	G-U	gugaugaaUuucgaggacgg	uccucgaaguuc--cacgcg
			13+14	13	A	C	U-C	gugaugaCcuucgaggacgg	uccucgaaguuc--cacgcg
mScarlet target 2	12	38						ggagcgcgugaugaacuucg	aguucaucacgc	acuuaccugcgucacggucacggcgccgccguccucga
	13							ggagcgcgugaugaacuucg	aguucaucacgcg
	20							ggagcgcgugaugaacuucg	aguucaucacgcgcucccac
			13					ggagcgcgugaugaacuucg	aguucaucacgc-cucccac
			13	13	G	U	C-U	ggagcgcUugaugaacuucg	aguucaucacgc-cucccac
			13	14	C	U	G-U	ggagcgUgugaugaacuucg	aguucaucacgc-cucccac
			13	15	G	U	C-U	ggagcUcgugaugaacuucg	aguucaucacgc-cucccac
			13	18	A	C	U-C	ggCgcgcgugaugaacuucg	aguucaucacgc-cucccac
			13	20	G	U	C-U	Ugagcgcgugaugaacuucg	aguucaucacgc-cucccac
			13+14					ggagcgcgugaugaacuucg	aguucaucacgc--ucccac
			13+14	12	U	C	A-C	ggagcgcgCgaugaacuucg	aguucaucacgc--ucccac
			13+14	18	A	C	U-C	ggCgcgcgugaugaacuucg	aguucaucacgc--ucccac

## Sheet: Combined mod. - Genomic targets
Target name	Intended edit	PBS length	RTT length	Deletion position	Mismatch position	Original base	Mismatching base	Mismatching base pair	Spacer sequence (5'-3')	PBS sequence (5'-3')	RTT sequence (5'-3')	2nd nick sequence (5'-3')
DNMT	3-5 AGG del	13	12						gauuccuggugccagaaaca	uucuggcaccagg	ucccgucaccgu	gcccuucagcuaaaauaaagg
		20		13					gauuccuggugccagaaaca	uucuggcaccag-aaucccc
					13	G	A	A-C	gauuccuAgugccagaaaca	uucuggcaccag-aaucccc
						G	U	A-U	gauuccuUgugccagaaaca	uucuggcaccag-aaucccc
					15	C	A	G-A	gauucAuggugccagaaaca	uucuggcaccag-aaucccc
						C	U	G-U	gauucUuggugccagaaaca	uucuggcaccag-aaucccc
					18	U	G	A-G	gaGuccuggugccagaaaca	uucuggcaccag-aaucccc
						U	C	A-C	gaCuccuggugccagaaaca	uucuggcaccag-aaucccc
EMX1	5 G to T	15	13						gaguccgagcagaagaagaa	uucuucugcucggac	augggagcacuuc	gacaucgauguccuccccau
		20		13					gaguccgagcagaagaagaa	uucuucugcucg-acucagg
					13	A	G	U-G	gaguccgGgcagaagaagaa	uucuucugcucg-acucagg
						A	C	U-C	gaguccgCgcagaagaagaa	uucuucugcucg-acucagg
					15	C	A	G-A	gagucAgagcagaagaagaa	uucuucugcucg-acucagg
						C	U	G-U	gagucUgagcagaagaagaa	uucuucugcucg-acucagg
					18	G	A	C-A	gaAuccgagcagaagaagaa	uucuucugcucg-acucagg
						G	U	C-U	gaUuccgagcagaagaagaa	uucuucugcucg-acucagg
FANCF	5 G to T	8	17						ggaaucccuucugcagcacc	gcugcaga	ggaaaagcgaucaaggu	ggggucccaggugcugacgu
		20		13					ggaaucccuucugcagcacc	gcugcagaaggg-uuccaug
					13	C	A	G-A	ggaauccAuucugcagcacc	gcugcagaaggg-uuccaug
						C	U	G-U	ggaauccUuucugcagcacc	gcugcagaaggg-uuccaug
					15	C	A	G-A	ggaauAccuucugcagcacc	gcugcagaaggg-uuccaug
						C	U	G-U	ggaauUccuucugcagcacc	gcugcagaaggg-uuccaug
					18	A	G	U-G	ggGaucccuucugcagcacc	gcugcagaaggg-uuccaug
HBB	4 A to T	13	14						gcauggugcaccugacuccug	gagucaggugcac	agacuucuccacag	gccuugauaccaaccugccca
		20		13					gcauggugcaccugacuccug	gagucaggugca-cauggug
					13	C	A	G-A	gcauggugAaccugacuccug	gagucaggugca-cauggug
						C	U	G-U	gcauggugUaccugacuccug	gagucaggugca-cauggug
					15	U	G	A-G	gcauggGgcaccugacuccug	gagucaggugca-cauggug
						U	C	A-C	gcauggCgcaccugacuccug	gagucaggugca-cauggug
					18	U	G	A-G	gcaGggugcaccugacuccug	gagucaggugca-cauggug
						U	C	A-C	gcaCggugcaccugacuccug	gagucaggugca-cauggug
HEK4	2 G to T	8	10						ggcacugcggcuggaggugg	ccuccagc	uuaaccccaa	gucccuuccuuccacccagcc
		20		13					ggcacugcggcuggaggugg	ccuccagccgca-ugccacc
					13	C	A	G-A	ggcacugAggcuggaggugg	ccuccagccgca-ugccacc
						C	U	G-U	ggcacugUggcuggaggugg	ccuccagccgca-ugccacc
					15	U	G	A-G	ggcacGgcggcuggaggugg	ccuccagccgca-ugccacc
						U	C	A-C	ggcacCgcggcuggaggugg	ccuccagccgca-ugccacc
					18	C	A	G-A	ggAacugcggcuggaggugg	ccuccagccgca-ugccacc
						C	U	G-U	ggUuacugcggcuggaggugg	ccuccagccgca-ugccacc
HEXA	1 TATC	12	18						guaccugaaccguauauccua	gauauacgguuc	agucagggccauaggaua	gcuuucaccuucaaaugcca
		20		13					guaccugaaccguauauccua	gauauacgguuc-gguacca
					13	A	G	U-G	guaccugaGccguauauccua	gauauacgguuc-gguacca
						A	U	U-U	guaccugaUccguauauccua	gauauacgguuc-gguacca
					15	G	A	C-A	guaccuAaaccguauauccua	gauauacgguuc-gguacca
						G	U	C-U	guaccuUaaccguauauccua	gauauacgguuc-gguacca
					18	C	A	G-A	guaAcugaaccguauauccua	gauauacgguuc-gguacca
						C	U	G-U	guaUcugaaccguauauccua	gauauacgguuc-gguacca
PRNP	6 G to T	12	12						gcagugguggggggccuugg	aggccccccacc	auguagacgcca	gcauguuuucacgauaguaa
		20		13					gcagugguggggggccuugg	aggccccccacc-cugcccc
					13	U	G	A-G	gcaguggGggggggccuugg	aggccccccacc-cugcccc
						U	C	A-C	gcaguggCggggggccuugg	aggccccccacc-cugcccc
					15	G	A	C-A	gcaguAguggggggccuugg	aggccccccacc-cugcccc
						G	U	C-U	gcaguUguggggggccuugg	aggccccccacc-cugcccc
					18	A	G	U-G	gcGgugguggggggccuugg	aggccccccacc-cugcccc
						A	C	U-C	gcCgugguggggggccuugg	aggccccccacc-cugcccc
RUNX1	6 G to C	15	15						gcauuuucaggaggaagcga	cuuccuccugaaaau	ugucugaaggcaucg	augaagcacuguggguacga
		20		13					gcauuuucaggaggaagcga	cuuccuccugaaa-ugcacc
					13	C	A	G-A	gcauuuuAaggaggaagcga	cuuccuccugaaa-ugcacc
						C	U	G-U	gcauuuuUaggaggaagcga	cuuccuccugaaa-ugcacc
					15	U	G	A-G	gcauuGucaggaggaagcga	cuuccuccugaaa-ugcacc
						U	C	A-C	gcauuCucaggaggaagcga	cuuccuccugaaa-ugcacc
					18	A	G	U-G	gcGuuuucaggaggaagcga	cuuccuccugaaa-ugcacc
						A	C	U-C	gcCuuuucaggaggaagcga	cuuccuccugaaa-ugcacc
HEK3	1 CTT ins	13	13						ggcccagacugagcacguga	cgugcucagucug	ucugccaucaaag	gucaaccaguaucccggugc
		20		13					ggcccagacugagcacguga	cgugcucagucug-gcccca
					13	A	G	U-G	ggcccagGcugagcacguga	cgugcucagucug-gcccca
						A	C	U-C	ggcccagCcugagcacguga	cgugcucagucug-gcccca
					15	A	G	U-G	ggcccGgacugagcacguga	cgugcucagucug-gcccca
						A	C	U-C	ggcccCgacugagcacguga	cgugcucagucug-gcccca
					18	C	A	G-A	ggAccagacugagcacguga	cgugcucagucug-gcccca
						C	U	G-U	ggUccagacugagcacguga	cgugcucagucug-gcccca
RNF2	1 C to A	15	14						gucaucuuagucauuaccug	guaaugacuaagaug	aacgaacaccucau	gucaaccauuaagcaaaacau
		20		13					gucaucuuagucauuaccug	guaaugacuaag-ugacugc
					13	U	G	A-G	gucaucuGagucauuaccug	guaaugacuaag-ugacugc
						U	C	A-C	gucaucuCagucauuaccug	guaaugacuaag-ugacugc
					15	C	A	G-A	gucauAuuagucauuaccug	guaaugacuaag-ugacugc
						C	U	G-U	gucauUuuagucauuaccug	guaaugacuaag-ugacugc
					18	C	A	G-A	guAaucuuagucauuaccug	guaaugacuaag-ugacugc
						C	U	G-U	guUaucuuagucauuaccug	guaaugacuaag-ugacugc

## Sheet: PBS del. - Genomic targets
Target name	Intended edit	PBS length	Deletion position	PBS sequence (5'-3')	RTT length	RTT sequence (5'-3')	spacer sequence (5'-3')	2nd nick sequence (5'-3')
CYP1A1-T1	7 A to G	13		CAGUGCCAGGUGC	16	GCUGGCUCACCCUUGA	ACCCGCACCUGGCACUGUCA	GGGCCUGCCGGAUGGUGUCC
		17		CAGUGCCAGGUGCGGGU
		20	13	CAGUGCCAGGUG-GGGUUCU
CYP1A2-T4	8 A to G	13		CACCAUCCGGCAG	38	AUUGGCUCCAUGCCCGUGCUGGUGCUGAGCCGCCUGGA	GGGCCUGCCGGAUGGUGUCC	ACCCGCACCUGGCACUGUCA
		17		CACCAUCCGGCAGGCCC
		20	13	CACCAUCCGGCA-GCCCUGG
CYP2B6-T2	9 A to G	13		AGGGCCCCGCCCU	19	CCCAUGGCCGCCUCCCACC	GCAGAGGGCGGGGCCCUGGU	GCCUACUCAAAUCCUUUCUG
		17		AGGGCCCCGCCCUCUGC
		20	13	AGGGCCCCGCCC-CUGCCCC
CYP2B6-T3	10 A to G	13		GGGCCCCGCCCUC	30	CACCCUAACUCCCAUGACCGCCUCCCACCA	GGCAGAGGGCGGGGCCCUGG
		17		GGGCCCCGCCCUCUGCC
		20	13	GGGCCCCGCCCU-UGCCCCU
CYP2B6-T4	11 A to G	13		CCCCGCCCUCUGC	23	CCCAUGGCCGCCUCCCACCAGGG	AGGGGCAGAGGGCGGGGCCC
		17		CCCCGCCCUCUGCCCCU
		20	13	CCCCGCCCUCUG-CCCUUUU
RYR2-T2	12 A to G	14		GUGGAUAGUGUCAU	20	GUCAUGAUCGUGUUCCCCAU	AAGAUGACACUAUCCACAUG	GUUUAUUACAUAUCUCUCCG
		17		GUGGAUAGUGUCAUCUU
		20	13	GUGGAUAGUGUC-UCUUCCU
KRT12-T2	13 A to G	13		UGGAUAAGGUGCG	25	CUUAAUGAUACAUUAGCUUCCUACC	AGCUCGCACCUUAUCCAGGU	AUCCACUGAUUGAAGACCUC
		17		UGGAUAAGGUGCGAGCU
		20	13	UGGAUAAGGUGC-AGCUCUA
GBA1	7 A toG	13		GUACCAUGUGGUC	18	CUUACCCUAGAGCCUCCU	AGCCGACCACAUGGUACAGG	ACCCUUACCUACACUCUCUG
		20	13	GUACCAUGUGGU-GGCUGGA
LRRK2	5 G to A	14		UCAGCAAUCUUUGC	13	AGCAAUGCUGUAG	AUUGCAAAGAUUGCUGACUA	GACAGACCUGAUCACCUACC
		20	13	UCAGCAAUCUUU-CAAUGAU
CDKL5	1 G to A	8		UCCUCUAG	20	AUAUUGACACAAUUCCCCAA	GAGGGACUCCUAGAGGACUG	GCAGAACCGCCACUCAUUCA
		12		UCCUCUAGGAGU
		20		UCCUCUAGGAGUCCCUCCUA
		20	13	UCCUCUAGGAGUCCUCCUA
CTNNB1	6 C to A	12		UCCAGGUAAGAC	23	UGGCACCAGAAUGGAUUACAGAG	GCAACAGUCUUACCUGGACUC	GCCACUCAUACAGGACUUGGG
		20		UCCAGGUAAGACUGUUGCUG
		20	13	UCCAGGUAAGACGUUGCUG
CXCR4	5 G to C	12		UGACUUGUGGGU	18	UGACCGCUUCUACGCCAA	GCAACCACCCACAAGUCAUUG	GCAUCUUUGCCAACGUCAGUG
		20		UGACUUGUGGGUGGUUGUGU
		20	13	UGACUUGUGGGUGUUGUGU
IL2RB	5 G to C	12		CUUUGAAAGACA	17	UCCCAAGCCUCCGACUA	GCCAGGUGUCUUUCAAAGUAG	GCUCCCUCCAAGUUGUCCACG
		20		CUUUGAAAGACACCUGGAGU
		20	13	CUUUGAAAGACACUGGAGU
HBG	6 G to A	12		GCCUUGACAAGG	24	UGGCCAGCCUUGCCUUGAUCAAUA	GUUUGCCUUGUCAAGGCUAU	GCCUGGCUAAACUCCACCCAU
		20		GCCUUGACAAGGCAAACUUG
		20	13	GCCUUGACAAGGAAACUUG
COL7A1-T1	5-7 ACC to tAA	12		AGCAAUUCUGCC	30	AGGCUGUGAGCGGGACAGCUCGGUAAAGUG	AGGCUGGCAGAAUUGCUCAC	GUGUGCGGCUGCGGGGUCUC
		20		AGCAAUUCUGCCAGCCUCUG
		20	13	AGCAAUUCUGCCGCCUCUG
COL7A1-T2	14-15 AC to tG	8		AUAGUGGG	30	CCUGAGGCAUCUGUCUGACAGACGCCAGGU	GCCCACUACGCCCACUAUACC	GCAAGCUCCCAGCGGGUGACA
		12		AUAGUGGGCGUA
		20		AUAGUGGGCGUAGUGGGAAG
		20	13	AUAGUGGGCGUAUGGGAAG
CACNA1C-T1	3-5 ACG to tAA	12		CUGGCAGGCCCA	30	ACAGGGCCAGCAGGGCCUUGUUUGCUUAGU	GUCUCCUGGGCCUGCCAGACA	GGCCCAGGCUGUACAUCUUC
		20		CUGGCAGGCCCAGGAGAGGG
		20	13	CUGGCAGGCCCAGAGAGGG
CACNA1C-T2	9 C to A	8		AGCCAACA	30	CAGGUUGCUCAAGGAGUUCCAUUACCUGAG	GCCUCCCUCCUGUUGGCUCUC	GUGAUGAAGAGGAAGAGGAGA
		12		AGCCAACAGGAG
		20		AGCCAACAGGAGGGAGGUCA
		20	13	AGCCAACAGGAGGAGGUCA

## Sheet: In vitro RNA primers
Target name		Tm (˚C)		sequence (5'-3')
CDKL5	PBS8	65	for	AAAAAATAATACGACTCACTATAGAGGGACTCCTAGAGGACTGgt
			rev	AAACTAGAGGATTGGGGAATTGTG
	PBS12	66	for	AAAAAATAATACGACTCACTATAGAGGGACTCCTAGAGGACTGgttt
			rev	AAAACTCCTAGAGGATTGGGGAA
	PBS20 pos. 13 del.	70	for	AAAAAATAATACGACTCACTATAGAGGGACTCCTAGAGGACTGgttt
			rev	AAATAGGAGGACTCCTAGAGGATTGGG
COL7A1-T2	PBS8	65	for	AAAAAATAATACGACTCACTATAGCCCACTACGCCCACTATACCgt
			rev	AAACCCACTATACCTGGCG
	PBS12	65	for	AAAAAATAATACGACTCACTATAGCCCACTACGCCCACTATACCgt
			rev	AAATACGCCCACTATACCTGG
	PBS20 pos. 13 del.	71	for	AAAAAATAATACGACTCACTATAGCCCACTACGCCCACTATACCgt
			rev	AAACTTCCCATACGCCCACTATACCTG
CACNA1C-T2	PBS8	66	for	AAAAAATAATACGACTCACTATAGCCTCCCTCCTGTTGGCTCTCgt
			rev	AAATGTTGGCTCTCAGGTAATGG
	PBS12	68	for	AAAAAATAATACGACTCACTATAGCCTCCCTCCTGTTGGCTCTCgt
			rev	AAACTCCTGTTGGCTCTCAGG
	PBS20 pos. 13 del.	72	for	AAAAAATAATACGACTCACTATAGCCTCCCTCCTGTTGGCTCTCgt
			rev	AAATGACCTCCTCCTGTTGGCTCTCA
mScarlet target 1	PBS7	72	for	AAAAAATAATACGACTCACTATAGTGATGAACTTCGAGGACGGGTTTTAGAGC
			rev	AAAtcgaggacggcggcg
	PBS8	72	for	AAAAAATAATACGACTCACTATAGTGATGAACTTCGAGGACGGGTTTTAGAGC
			rev	AAAttcgaggacggcggcg
	PBS12	66	for	AAAAAATAATACGACTCACTATAGTGATGAACTTCGAGGACGGGTTTTAGAGC
			rev	AAAgaacttcgaggacggc
	PBS20 pos. 13 del.	72	for	AAAAAATAATACGACTCACTATAGTGATGAACTTCGAGGACGGGTTTTAGAGC
			rev	AAACGCGTGAGAACTTCGAGGACGGC
mScarlet target 2	PBS7	63	for	AAAAAATAATACGACTCACTATAGGAGCGCGTGATGAACTTCGgt
			rev	AAAatgaacttcgaggacgg
	PBS8	65	for	AAAAAATAATACGACTCACTATAGGAGCGCGTGATGAACTTCGgt
			rev	AAAgatgaacttcgaggacgg
	PBS12	62	for	AAAAAATAATACGACTCACTATAGGAGCGCGTGATGAACTTCGgt
			rev	AAAgcgtgatgaacttcga
	PBS20 pos. 13 del.	72	for	AAAAAATAATACGACTCACTATAGGAGCGCGTGATGAACTTCGgt
			rev	AAAgtgggaggcgtgatgaacttcga

## Sheet: NGS primer sequencer
amplicon	Tm	sequence
mScarlet	68	fwd	TCGTCGGCAGCgtcAGATGTGTATAAGAGACAgcttccccgagggcttcaagt
		rev	GTCTCGTGGGCTCGGAGATGTGTATAAGAGACAGGCTGACTTAAAGGGGACCAACACA
GFP	70	fwd	GTCTCGTGGGCTCGGAGATGTGTATAAGAGACAGACCCTCGTGACCACCCTGAC
		rev	TCGTCGGCAGCGTCAGATGTGTATAAGAGACAGCTGACTTAAAGGGGACCAACACAT
DNMT1	66	fwd	TCGTCGGCAGCGTCAGATGTGTATAAGAGACAGCACAACAGCTTCATGTCAGCC
		rev	GTCTCGTGGGCTCGGAGATGTGTATAAGAGACAGACGTTAATGTTTCCTGATGGTCC
EMX1	68	fwd	TCGTCGGCAGCGTCAGATGTGTATAAGAGACAGCAGCTCAGCCTGAGTGTTGA
		rev	GTCTCGTGGGCTCGGAGATGTGTATAAGAGACAGCTCGTGGGTTTGTGGTTGC
FANCF	68	fwd	TCGTCGGCAGCGTCAGATGTGTATAAGAGACAGGGTGCTGACGTAGGTAGTGC
		rev	GTCTCGTGGGCTCGGAGATGTGTATAAGAGACAGACACGGATAAAGACGCTGGG
HBB	68	fwd	GTCTCGTGGGCTCGGAGATGTGTATAAGAGACAGAGGGTTGGCCAATCTACTCCC
		rev	TCGTCGGCAGCGTCAGATGTGTATAAGAGACAGGTCTTCTCTGTCTCCACATGCC
HEK3	68	fwd	TCGTCGGCAGCGTCAGATGTGTATAAGAGACAGATGTGGGCTGCCTAGAAAGG
		rev	GTCTCGTGGGCTCGGAGATGTGTATAAGAGACAGCCCAGCCAAACTTGTCAACC
HEK4	68	fwd	TCGTCGGCAGCGTCAGATGTGTATAAGAGACAGGAACCCAGGTAGCCAGAGAC
		rev	GTCTCGTGGGCTCGGAGATGTGTATAAGAGACAGTCCTTTCAACCCGAACGGAG
HEXA	69	fwd	GTCTCGTGGGCTCGGAGATGTGTATAAGAGACAGCATACAGGTGTGGCGAGAGG
		rev	TCGTCGGCAGCGTCAGATGTGTATAAGAGACAGCCAGCCTCCTTTGGTTAGCA
PRNP	68	fwd	TCGTCGGCAGCGTCAGATGTGTATAAGAGACAGGTCAGTGGAACAAGCCGAGT
		rev	GTCTCGTGGGCTCGGAGATGTGTATAAGAGACAGACTTGGTTGGGGTAACGGTG
RUNX1	68	fwd	GTCTCGTGGGCTCGGAGATGTGTATAAGAGACAGGGGAACTGGCAGGCACCGAGG
		rev	TCGTCGGCAGCGTCAGATGTGTATAAGAGACAGGGGTGAGGCTGAAACAGTGACC
RNF2	62	fwd	TCGTCGGCAGCGTCAGATGTGTATAAGAGACAGACGTCTCATATGCCCCTTGG
		rev	GTCTCGTGGGCTCGGAGATGTGTATAAGAGACAGACGTAGGAATTTTGGTGGGACA
CYP1A1	70	fwd	TCGTCGGCAGCGTCAGATGTGTATAAGAGACAGCAGGTCCCCAAAGGCCTGAAGAAT
		rev	GTCTCGTGGGCTCGGAGATGTGTATAAGAGACAGGAGGGTGAAGGTGTAGAGGTCG
CYP1A2	72	fwd	GTCTCGTGGGCTCGGAGATGTGTATAAGAGACAGGGGTCCCCAAAGGCCTGAAAAGT
		rev	TCGTCGGCAGCGTCAGATGTGTATAAGAGACAGATGAGGGTGGAGGTGTAGAGGTCAG
CYP2B6	72	fwd	TCGTCGGCAGCGTCAGATGTGTATAAGAGACAGTCAGACCAGGACCATGGAACTCAGC
		rev	GTCTCGTGGGCTCGGAGATGTGTATAAGAGACAGTGAAGCTTCCCCAAGTACCAAGGC
RYR2	66	fwd	TCGTCGGCAGCGTCAGATGTGTATAAGAGACAGTCTCCCTTAAAAACGTCAAGCTC
		rev	GTCTCGTGGGCTCGGAGATGTGTATAAGAGACAGCAGCGTCCCAAGAGGTCAAT
KRT12	68	fwd	TCGTCGGCAGCGTCAGATGTGTATAAGAGACAGCAGGAGGTGGCTCTCTAGGTAT
		rev	GTCTCGTGGGCTCGGAGATGTGTATAAGAGACAGCCCAAAGCGCCTCCAAAAGAG
GBA1	65	fwd	TCGTCGGCAGCgtcAGATGTGTATAAGAGACAgCCTTGAGATGCCTGGATCTTC
		rev	GTCTCGTGGGCTCGGAGATGTGTATAAGAGACAGCGACAAAGTTACGCACCCAAT
LRRK2	66	fwd	TCGTCGGCAGCgtcAGATGTGTATAAGAGACAgTAAGGGACAAAGTGAGCACAG
		rev	GTCTCGTGGGCTCGGAGATGTGTATAAGAGACAGCACATCTGAGGTCAGTGGTTATC
gpr58	66	fwd	TCGTCGGCAGCgtcAGATGTGTATAAGAGACAgCTGCTTCAAAGCACACCAGA
		rev	GTCTCGTGGGCTCGGAGATGTGTATAAGAGACAGCGCTCGATGAAGGCTCTTGTC
CDKL5	71	fwd	TCGTCGGCAGCGTCAGATGTGTATAAGAGACAGCTTCAGAAGGCCCAGGGACAAAG
		rev	GTCTCGTGGGCTCGGAGATGTGTATAAGAGACAGCTGGTACTGGGCTCCGCAATTT
CTNNB1	68	fwd	TCGTCGGCAGCGTCAGATGTGTATAAGAGACAGGCATTCTGACTTTCAGTAAGGCAATGA
		rev	GTCTCGTGGGCTCGGAGATGTGTATAAGAGACAGTGGCCATGGAACCAGACAGAAA
CXCR4	72	fwd	TCGTCGGCAGCGTCAGATGTGTATAAGAGACAGGTTGGCGTCTGGATCCCTGCCC
		rev	GTCTCGTGGGCTCGGAGATGTGTATAAGAGACAGCTTGAGGGCCTTGCGCTTCTGG
IL2RB	71	fwd	TCGTCGGCAGCGTCAGATGTGTATAAGAGACAGGGACCAGGACAGGAAGGAGGAA
		rev	GTCTCGTGGGCTCGGAGATGTGTATAAGAGACAGGTGGCAGGTACAAAGTGGGAGG
HBG	71	fwd	TCGTCGGCAGCGTCAGATGTGTATAAGAGACAGTCTTCATCCCTAGCCAGCCGC
		rev	GTCTCGTGGGCTCGGAGATGTGTATAAGAGACAGAACGGCTGACAAAAGAAGTCCTGG
COL7A1-T1	72	fwd	TCGTCGGCAGCGTCAGATGTGTATAAGAGACAGCTGGTGAGACCAGTGTGCG
		rev	GTCTCGTGGGCTCGGAGATGTGTATAAGAGACAGCTGGCACACTCCGCCAG
COL7A1-T2	68	fwd	TCGTCGGCAGCGTCAGATGTGTATAAGAGACAGAAGTTCTGTCTCCTGCAGAAGTGCC
		rev	GTCTCGTGGGCTCGGAGATGTGTATAAGAGACAGCACACTGTAGGAAGGGGAACAAG
CACNA1C-T1	72	fwd	TCGTCGGCAGCGTCAGATGTGTATAAGAGACAGGAGAGGTGTCATGGGGGATCTTT
		rev	GTCTCGTGGGCTCGGAGATGTGTATAAGAGACAGATGCCGCCACACACGACGAA
CACNA1C-T2	68	fwd	TCGTCGGCAGCGTCAGATGTGTATAAGAGACAGAACTCACACCACCACCAACA
		rev	GTCTCGTGGGCTCGGAGATGTGTATAAGAGACATCCTCCAAAGAGCTGCATCC
HEK4-OT1	68	fwd	GTCTCGTGGGCTCGGAGATGTGTATAAGAGACAGGGCATGGCTTCTGAGACTCA
		rev	TCGTCGGCAGCGTCAGATGTGTATAAGAGACAGGTCTCCCTTGCACTCCCTGTCTTT
HEK4-OT2	67	fwd	TCGTCGGCAGCGTCAGATGTGTATAAGAGACAGTTTGGCAATGGAGGCATTGG
		rev	GTCTCGTGGGCTCGGAGATGTGTATAAGAGACAGGAAGAGGCTGCCCATGAGAG
HEK4-OT3	69	fwd	TCGTCGGCAGCGTCAGATGTGTATAAGAGACAGGGTCTGAGGCTCGAATCCTG
		rev	GTCTCGTGGGCTCGGAGATGTGTATAAGAGACAGCTGTGGCCTCCATATCCCTG
HEK4-OT4	68	fwd	TCGTCGGCAGCGTCAGATGTGTATAAGAGACAGTTTCCACCAGAACTCAGCCC
		rev	GTCTCGTGGGCTCGGAGATGTGTATAAGAGACAGCCTCGGTTCCTCCACAACAC
HBB-OT	67	fwd	TCGTCGGCAGCGTCAGATGTGTATAAGAGACAGATCCACGTTCACTTTGCCCCA
		rev	GTCTCGTGGGCTCGGAGATGTGTATAAGAGACAGTATCTTAAACCAACCTGCTCACTGG

## Sheet: Scrambled PBS sequences
Target name	Intended edit	PBS length	Deletion position	PBS sequence (5'-3')	RTT length	RTT sequence (5'-3')	spacer sequence (5'-3')	2nd nick sequence (5'-3')
DNMT	3-5 AGG del	12		uucuggcaccag	12	ucccgucaccgu	gauuccuggugccagaaaca	gcccuucagcuaaaauaaagg
		12+scrambled		uucuggcaccagGCGCUUC
		20	13	uucuggcaccag-aaucccc
mScarlet target 2	26-27 AC to GT	10		aguucaucac	38	acuuaccugcgucacggucacggcgccgccguccucga	ggagcgcgugaugaacuucg	ggaccaacacauauuuaaag
		10+scrambled		aaguucatcacGGTCCCAA
		12		aguucaucacgc
		12+scrambled		aagttcatcacgcUCAUAG
		20	13	aguucaucacgccucccac

[truncated: 1 more sheets: Off-targets]
